# Supplementary material for: Integration of histopathological images and immunological analysis to predict M2 macrophage infiltration and prognosis in patients with serous ovarian cancer
Source: Front Immunol. 2025 Mar 17;16:1505509. doi: 10.3389/fimmu.2025.1505509 (PMC11955462; doi:10.3389/fimmu.2025.1505509)
Supplement: Supplementary Table 1 — The immune cell infiltration of SOC patients in the TCGA database. [file DataSheet1.csv]

	B cells naive	B cells memory	Plasma cells	T cells CD8	T cells CD4 naive	T cells CD4 memory resting	T cells CD4 memory activated	T cells follicular helper	T cells regulatory (Tregs)	T cells gamma delta	NK cells resting	NK cells activated	Monocytes	Macrophages M0	Macrophages M1	Macrophages M2	Dendritic cells resting	Dendritic cells activated	Mast cells resting	Mast cells activated	Eosinophils	Neutrophils	P-value	Correlation	RMSE	OS	time
TCGA-WR-A838-01A-12R-A406-31	0	0.019475686	0	0	0	0.136108006	0	0.051580814	0.1142622	0	0.096369403	0	0	0.456831041	0.04018119	0	0	0	0.081229784	0	0.003961875	0	0.02	0.129029927	1.060859225	1	9.994520548
TCGA-VG-A8LO-01A-11R-A406-31	0.110388845	0	0.029861384	0.082289287	0	0.205559967	0	0.15478618	0.046898138	0	0	0.053546147	0	0.070050287	0.031924014	0.03066667	0	0.160838718	0	0.023190364	0	0	0.03	0.118595618	1.054771052	1	0.789041096
TCGA-OY-A56Q-01A-11R-A406-31	0.037767772	0.009180866	0	0	0	0.160834631	0	0.035031973	0	0.041705515	0	0.087375898	0	0.155124089	0.010809024	0.252236322	0	0	0.206838158	0	0.003095751	0	0.33	0.020313224	1.078170972	0	18.9369863
TCGA-OY-A56P-01A-12R-A406-31	0	0.023442126	0.035092337	0	0	0.131086451	0	0.057198124	0.024073087	0	0	0.09619002	0	0.445758347	0	0	0	0.108854776	0.077679965	0	0	0.000624767	0.1	0.074061611	1.084398576	0	39.68219178
TCGA-61-2113-01A-01R-1568-13	0.026025068	0	0.011590391	0.081437681	0	0.217158071	0.000960768	0.091133115	0.016108674	0	0	0.023378926	0.009482882	0.101157259	0.114782028	0.201053018	0.004452427	0.000646176	0	0.087353114	0	0.013280405	0.19	0.042831404	1.075980803	1	22.22465753
TCGA-61-2111-01A-01R-1568-13	0.113988515	0	0.031451652	0.05869	0	0.161415431	0	0.019032316	0.117543852	0	0	0.033704016	0.005826062	0.107823051	0.050572964	0.216535571	0.039566308	0	0.037602294	0	0	0.006247968	0.01	0.191206905	1.005217227	0	125.7534247
TCGA-61-2110-01A-01R-1568-13	0.018500196	0.062342044	0	0.035434092	0	0.244841504	0	0.028361623	0.061730084	0	0.014776484	0.004017328	0.050951924	0.269320701	0.011812032	0.132606216	0	0.015813261	0	0.046489306	0	0.003003205	0.1	0.074590211	1.064570668	1	44.51506849
TCGA-61-2109-01A-01R-1568-13	0.066360394	0	0.004650952	0.012163001	0	0.14685525	0	0	0.138085683	0	0	0.07556902	0	0.313612877	0.007163227	0.188594677	0	0.0240374	0.016914422	0	0	0.005993097	0.04	0.105106499	1.060415527	1	20.67945205
TCGA-61-2104-01A-01R-1568-13	0.059011113	0	0.010450062	0.035214174	0	0.157836815	0	0.019684438	0.125147146	0	0.014810827	0.006778103	0.00611831	0.185026363	0.17133402	0.138161972	0	0.043230461	0	0.014435229	0	0.012760967	0.1	0.07764337	1.073882183	0	76.86575342
TCGA-61-2102-01A-01R-1568-13	0.001466219	0.006009387	0	0	0	0.115628198	0.001611483	0.01244245	0.064305658	0	0.052941855	0	0	0.484189956	0.006324956	0.221530717	0	0	0.033549123	0	0	0	0.01	0.179814917	1.058830983	1	6.476712329
TCGA-61-2101-01A-01R-1568-13	0.029094976	0	0.002962128	0.026619234	0	0.253040183	0	0.004860087	0.072572283	0	0.009974926	0.006860952	0	0.194189285	0.077643246	0.168464849	0.131796243	0	0.0214101	0.000511509	0	0	0.04	0.109303703	1.045528707	1	55.49589041
TCGA-61-2098-01A-01R-1568-13	0.195519672	0	0.012500463	0.049911945	0	0.047965133	0	0	0.032106875	0	0	0.039293033	0	0.534299162	0.023307463	0.065096255	0	0	0	0	0	0	0.35	0.019154512	1.142802233	0	65.52328767
TCGA-61-2097-01A-02R-1568-13	0	0.032899601	0	0	0	0.131069881	0	0.033045861	0.020416771	0	0	0.053912072	0.086549962	0.158186276	0.009972072	0.158033754	0	0.09907445	0	0.154834808	0.046511214	0.015493277	0.04	0.10552146	1.047365492	0	60.62465753
TCGA-61-2095-01A-01R-1568-13	0.005350758	0.009356435	0	0.015316528	0	0.066852422	0.01324042	0	0.075862057	0	0.012499694	0.086215181	0	0.421633249	0	0.229184861	0.002061995	0	0.059557181	0	0	0.002869218	0	0.312676787	0.976104599	1	61.64383562
TCGA-61-2094-01A-01R-1568-13	0.003354335	0.00323764	0.042696062	0.162251668	0	0.205325182	0.019224563	0.07243728	0.086649175	0.007815379	0	0.017744513	0	0.168104176	0.089897347	0.104183673	0.011765168	0	0	0.002808105	0	0.002505733	0.09	0.083948274	1.069603022	0	71.7369863
TCGA-61-2092-01A-01R-1568-13	0.12286137	0.004230841	0.180685826	0	0	0.216800657	0	0.006492005	0.046103803	0	0.028031898	0	0.005682903	0.18741012	0.011026633	0.132114248	0	0.023592414	0	0.030216722	0	0.00475056	0	0.368462204	0.935342501	0	51.71506849
TCGA-61-2088-01A-01R-1568-13	0	0.087446218	0.017828231	0.129383966	0	0.106426119	0	0.096339894	0	0	0	0.121972505	0.024501051	0.193539914	0	0	0.002979857	0	0.196772258	0	0.00684707	0.015962918	0.29	0.025764205	1.082830253	0	4.767123288
TCGA-61-2016-01A-01R-1568-13	0.030926745	0	0.007709122	0.101601339	0	0.219691844	0	0.017596468	0.072464546	0	0	0.076908765	0.096105269	0	0.04218991	0.205885257	0.014424341	0.076314441	0.037335742	0	0	0.000846211	0.13	0.064004238	1.060198666	1	1.183561644
TCGA-61-2012-01A-01R-1568-13	0.045303453	0	0.086257369	0.128002555	0	0.091714133	0	0.075949084	0.073579725	0	0	0.038552525	0	0.219747307	0.093530401	0.076764986	0	0	0	0.042444717	0	0.028153744	0.01	0.176678694	1.020070013	0	30.64109589
TCGA-61-2009-01A-01R-1568-13	0	0.000741753	0.014639693	0.164484404	0	0.112432668	0.043578415	0.027879792	0.037239622	0	0.007818761	0	0.043967837	0.044355186	0.094716443	0.355138929	0.041115078	0	0.011891419	0	0	0	0.1	0.07435788	1.05897653	0	39.84657534
TCGA-61-2008-02A-01R-1568-13	0.032300946	0	0.001578226	0.209015701	0	0.124666194	0.055542951	0.067513192	0.089515445	0	0.036526103	0.037930748	0	0.087873407	0.052697657	0.163480323	0.034565632	0	0.006793477	0	0	0	0	0.27366891	0.980324615	0	30.64109589
TCGA-61-2008-01A-02R-1568-13	0.011429696	0.004268091	0.025673832	0.121519159	0	0.214088858	0.024217174	0.018322965	0.068927319	0	0	0.027758163	0.019926743	0.065421197	0.093961694	0.214400686	0.019753623	0	0	0.053761531	0.010845092	0.005724178	0.15	0.054286132	1.066631979	0	30.64109589
TCGA-61-2003-01A-01R-1568-13	0.028421464	0	0.001332257	0.088470129	0	0.163792273	0	0.010641374	0.056842727	0	0	0.021003574	0.020492765	0.300971331	0.053283352	0.20168407	0.05142251	0	0	0	0	0.001642172	0	0.335812092	0.951765793	0	4.010958904
TCGA-61-2002-01A-01R-1568-13	0.021089984	0.013791054	0	0.126252196	0	0.161458382	0	0.049704088	0.132849826	0	0	0.101408586	0.023895389	0.086809826	0.102930371	0.084500338	0.02687257	0	0.052940222	0	0	0.015497167	0.08	0.091202902	1.06416957	0	17.98356164
TCGA-61-2000-01A-01R-1568-13	0.067755363	0	0.002007885	0.047418071	0	0.252243539	0	0.043229961	0.037996287	0	0	0.126401555	0.073083139	0.07477791	0.038910444	0.105420992	0.043485266	0.034140303	0	0.040753602	0	0.012375684	0	0.316321104	0.955705099	0	14.49863014
TCGA-61-1998-01A-01R-1568-13	0.00407782	0.000911826	0	0.013168644	0	0.059506162	0	0.01852723	0.040734533	0	0	0.042343454	0	0.534759969	0.018291705	0.244672265	0	0	0.016887167	0	0	0.006119225	0	0.366876804	0.964413863	0	5.523287671
TCGA-61-1995-01A-01R-1568-13	0	0.020586569	0.00016965	0.049284619	0	0.311991882	0	0.00738219	0.098533149	0	0	0.036726334	0.025065629	0.112195944	0.056000351	0.249577309	0.00494513	0	0.025549251	0	0	0.001991993	0.01	0.202302461	1.00941047	0	2.005479452
TCGA-61-1919-01A-01R-1568-13	0.013128717	0.016314967	0	0.066957844	0	0.105218024	0	0.02251957	0.071258502	0	0	0.057003067	0	0.299608512	0.088931001	0.181553194	0.016569757	0	0	0.043756056	0	0.017180789	0.22	0.036219784	1.092713715	1	38.16986301
TCGA-61-1918-01A-01R-1568-13	0.023604317	0	0	0.026734233	0	0.152632394	0	0.018212019	0.107297009	0	0.040663531	0.012622467	0.058633048	0.050856384	0.095660752	0.315452538	0.077925185	0	0.019702851	0	0	3.27E-06	0.01	0.182725625	1.011313549	1	15.74794521
TCGA-61-1914-01A-01R-1567-13	0.03444206	0	0.010304175	0.010877838	0	0.1039939	0	0.065300855	0.021595996	0.043333239	0	0.068604556	0.032942142	0.113186468	0.208653866	0.164020275	0.003081738	0	0	0.067977002	0.037763594	0.013922295	0.16	0.051038505	1.09013334	0	56.61369863
TCGA-61-1911-01A-01R-1567-13	0.039002905	0	0.116589751	0.316527463	0	0.02278886	0.007331948	0.046081295	0.09761198	0.036786602	0	0.088887682	0	0.00924216	0.090928962	0.109348054	0.000739565	0	0.015125898	0	0	0.003006872	0.01	0.207917739	1.027325368	0	42.50958904
TCGA-61-1910-01A-01R-1567-13	0	0.04819143	0	0.012763208	0	0.106559126	0	0.010966316	0.04249764	0	0	0.033933902	0	0.234919075	0.101504491	0.198564572	0	0.077731935	0	0.109559103	0	0.022809202	0.02	0.157460538	1.03778575	0	37.05205479
TCGA-61-1907-01A-01R-1567-13	0.029391477	0	0.00993995	0.154285185	0	0.186366252	0	0.031070742	0.108046184	0	0	0.024904913	0.01321476	0.11358514	0.069734337	0.186561409	0	0.044872878	0	0.021346667	0	0.006680105	0.14	0.060512854	1.071429119	0	31.29863014
TCGA-61-1900-01A-01R-1567-13	0.115687782	0	0.041427045	0.088432086	0	0.126133427	0	0.11297116	0.035813055	0	0	0.126236848	0.016592295	0.054884568	0.074393083	0.174763911	0	0	0	0.022492863	0	0.010171878	0.01	0.174158982	1.022985617	0	5.78630137
TCGA-61-1743-01A-01R-1568-13	0	0.065363741	0.074073719	0.013100502	0	0.199004274	0	0.079425327	0.04485313	0	0.0227515	0	0	0.163921903	0.07897245	0.2095006	0	0.046285229	0	0	0	0.002747625	0.01	0.183601788	1.013093665	1	43.69315068
TCGA-61-1741-01A-02R-1567-13	0.037371373	0	0.035544786	0.068646294	0	0.160935059	0	0.119810883	0.050311257	0	0.018397543	0	0	0.293297614	0.0831677	0.132517491	0	0	0	0	0	0	0.09	0.080848092	1.069528856	1	33.66575342
TCGA-61-1740-01A-01R-1567-13	0.041236567	0	0.030420816	0.091664619	0	0.224387979	0.023451538	0.041037701	0.07131083	0	0.035298332	0	0.004025809	0.078559541	0.152429811	0.192513145	0.000421164	0	0	0.011801937	0	0.001440213	0.09	0.087491216	1.062946932	1	2.432876712
TCGA-61-1738-01A-01R-1567-13	0.04068063	0.004979532	0.091130594	0.035958602	0	0	0	0.12990823	0	0	0	0.045743776	0.124486551	0.004739283	0.098262653	0.158083846	0	0.243998086	0	0.000703003	0	0.021325214	0.01	0.181152202	1.02421305	1	35.80273973
TCGA-61-1737-01A-01R-1567-13	0.024666385	0	0.007702422	0.010636893	0	0.230899771	0	0.025838828	0.035342607	0	0	0.017050708	0	0.244788725	0.088445007	0.25132719	0.040412274	0	0	0.02288919	0	0	0.02	0.148256704	1.038484437	0	44.84383562
TCGA-61-1736-01B-01R-1568-13	0.041156428	0	0.01120173	0.073607924	0	0.210832374	0	0.018617925	0.070374119	0	0	0.117295143	0.141380887	0.03938839	0.024751726	0.195943497	0	0.054254904	0	0.001194954	0	0	0.09	0.080379972	1.057650056	1	48.7890411
TCGA-61-1733-01A-01R-1567-13	0	0.016791309	0	0.127745985	0	0.193847662	0	0.074239707	0.035137195	0	0	0	0.089343261	0.064921466	0.068817303	0.274359413	0	0.033779779	0	0.019247382	0	0.001769537	0.19	0.043510026	1.072627342	0	31.79178082
TCGA-61-1728-01A-01R-1568-13	0.014363649	0.001634868	0	0.006957003	0	0.132455656	0	0.017174847	0.057120726	0	0	0.055511094	0.005821994	0.422817805	0.051014411	0.163910982	0.009345048	0	0	0.047888337	0	0.01398358	0.03	0.120578277	1.074266353	0	27.87945205
TCGA-61-1725-01A-01R-1567-13	0.026095749	0	0.006624006	0.092858773	0	0.20141152	0	0.09848405	0	0.012898332	0	0.030112922	0.050986703	0.048684615	0.138187382	0.252222317	0	0.006501645	0.004168032	0	0	0.030763952	0.1	0.073517438	1.065971494	0	31.43013699
TCGA-61-1724-01A-01R-1568-13	0.045804941	0	0.024618802	0.046336585	0	0.242273587	0.006279486	0.035323059	0.067173724	0	0.007024739	0.03500557	0.013283639	0.214163836	0.092894315	0.141260607	0	0	0.028307572	0	0	0.000249538	0.1	0.07579407	1.061600925	1	20.94246575
TCGA-61-1721-01A-01R-1569-13	0.041712699	0	0.005566453	0.109899623	0	0.154523001	0.009130089	0	0.02602387	0	0.025816148	0	0.033498734	0.030358216	0.009254524	0.41117823	0.001208086	0	0.141830327	0	0	0	0.01	0.199640667	1.003087828	0	11.11232877
TCGA-5X-AA5U-01A-11R-A406-31	0.002990659	0.001564747	0	0	0	0.248058778	0	0.036171834	0.005135327	0	0.064079468	0	0	0.621767803	0.004750839	0	0	0	0	0.015480544	0	0	0.04	0.110387605	1.116764817	0	11.86849315
TCGA-59-A5PD-01A-11R-A406-31	0.010315433	0.025673935	0	0.01931565	0	0.253072377	0	0.049129481	0.050014067	0	0	0.018949008	0	0.407718282	0.051853176	0.080322065	0	0	0	0.033636525	0	0	0.26	0.028544233	1.109716008	1	20.51506849
TCGA-59-2363-01A-01R-1569-13	0.106964002	0	0	0.041143519	0	0.119223079	0	0.117603618	0.049433134	0	0	0.059643135	0.068774489	0.092426256	0.053191676	0.078425664	0.005799657	0.141586394	0	0.010750736	0	0.055034643	0.07	0.09579107	1.047054749	0	5.424657534
TCGA-59-2355-01A-01R-1569-13	0.055396722	0	0.010921727	0.092841623	0	0.271427097	0	0.081148971	0.086364589	0	0	0.054600807	0.011567547	0.067016112	0.153018713	0.112425196	0	0	0.003270895	0	0	0	0.01	0.183490195	1.032419974	1	2.136986301
TCGA-59-2354-01A-01R-1569-13	0.113763088	0	0.02926721	0.055885574	0	0.171592006	0.028254752	0.032299166	0.124920932	0	0.02135644	0.007707788	0.001282554	0.172304969	0.076319331	0.142434893	0.01160424	0	0.009565796	0	0	0.00144126	0.01	0.16867822	1.019652268	1	34.3890411
TCGA-59-2352-01A-01R-1569-13	0	0.02522143	0.093828193	0.067794866	0	0.075435296	0	0.063409154	0.105725096	0	0	0.081509724	0	0.26683412	0.099196456	0.089732	0	0.017169258	0.014144408	0	0	0	0.02	0.156837513	1.032684925	1	9.402739726
TCGA-59-2351-01A-01R-1569-13	0.006783778	0	0.072115814	0.076357958	0	0.215923918	0.006283131	0.026741081	0.078011905	0	0	0.022772309	0.00534517	0.20957709	0.056692865	0.222645669	0	0	0	0.00074931	0	0	0.04	0.109124022	1.050174898	0	116.1205479
TCGA-59-2350-01A-01R-1569-13	0	0.056507222	0	0.05446422	0	0.213962277	0.002740824	0.050773216	0.030267104	0	0.037091571	0	0.0219569	0.267113915	0.086469442	0.106439994	0	0.060663636	0	0.011549679	0	0	0.02	0.151478305	1.034040983	1	22.32328767
TCGA-59-2348-01A-01R-1569-13	0.051118646	0	0.078230355	0.039694318	0	0.185448371	0	0.082593065	0.049837235	0	0	0.01010041	0.003486094	0.235693707	0.08417609	0.157407204	0	0	0.004149719	0	0	0.018064784	0.01	0.174913661	1.020761058	0	180.1972603
TCGA-57-1994-01A-01R-1568-13	0.054157889	0	0.064785171	0.184158194	0	0.083892802	0.013073221	0.032325031	0.139420899	0	0	0.036884988	0	0.190591266	0.062923475	0.135949413	0	0	0	0	0	0.001837652	0.01	0.168298884	1.025981322	0	25.01917808
TCGA-57-1993-01A-01R-1568-13	0.03995054	0.023169575	0	0.020327139	0	0.115910645	0	0.007578063	0.025236881	0	0.011358826	0	0	0.334867901	0.032061353	0.358824799	0	0.016421588	0.014292691	0	0	0	0.11	0.072126559	1.095991174	0	25.08493151
TCGA-57-1586-01A-02R-1567-13	0.165869237	0	0	0.074504781	0	0.123791948	0	0.018265796	0.103205145	0	0	0.041398366	0.002449464	0.168700559	0.153556745	0.147088746	0	0	0.001169213	0	0	0	0.01	0.171770413	1.027985626	0	22.32328767
TCGA-57-1585-01A-01R-1566-13	0.057984521	0	0.022859793	0.078547417	0	0.167183608	0	0.02434273	0.054842361	0	0	0.005656425	0.02097245	0.296698759	0.060767565	0.115530723	0.044472348	0	0	0.041920393	0	0.008220906	0.08	0.093540943	1.057437339	1	1.742465753
TCGA-57-1584-01A-01R-1566-13	0.011228934	0	0	0.045606847	0	0.255623466	0	0.017109956	0.043614818	0	0	0.034950687	0.160088065	0	0.053431345	0.252484189	0	0.082742465	0.043119228	0	0	0	0.33	0.022108336	1.073298857	0	21.13972603
TCGA-57-1583-01A-01R-1566-13	0	0.099804579	8.97E-05	0	0	0	0	0.013991431	0.046554648	0.015199071	0.029128113	0	0	0.483191582	0.0327531	0.176525693	0	0.002216858	0	0.100545213	0	0	0.01	0.221504002	1.037616031	1	11.37534247
TCGA-57-1582-01A-01R-1566-13	0.067491241	0	0.007733593	0.099971806	0	0.219945727	0.039676921	0.065961773	0.041706496	0	0	0	0.016844183	0.13259415	0.072771139	0.214020501	0	0	0.015221914	0	0.006060557	0	0.09	0.084537144	1.05483317	1	24.03287671
TCGA-3P-A9WA-01A-11R-A406-31	0.013310474	0	0.01048913	0.010699498	0	0.166653434	0	0.081552023	0.070749224	0	0	0.022839215	0.010541051	0.26000713	0.036521168	0.211327076	0.024894446	0.044890631	0	0.0241758	0	0.0113497	0.06	0.09627703	1.058840217	0	13.80821918
TCGA-36-1581-01A-01R-1566-13	0.092862554	0	0.041234097	0.110708213	0	0.104282771	0.037167877	0.108810728	0.11609078	0	0.023573997	0	0.010701986	0.153684698	0.088668712	0.096260328	0	0	0.006946922	0	0	0.009006338	0.01	0.17290161	1.021165982	0	24.69041096
TCGA-36-1580-01A-01R-1566-13	0.009159128	0	0.002568675	0.125483069	0	0.223504587	0	0.010739708	0.083921889	0	0	0.018566335	0.010975322	0.227739136	0.081175756	0.174283567	0.015323975	0	6.89E-06	0.007960497	0.001774085	0.006817384	0.03	0.112926124	1.055074619	1	24.23013699
TCGA-36-1578-01A-01R-1566-13	0.052403649	0	0.067062013	0.128423467	0	0.152311104	0	0.034407711	0.058452051	0	0.020174442	0.012995713	0	0.183131803	0.133180109	0.112375738	0	0.003863696	0.021109781	0	0	0.020108722	0.01	0.172070054	1.022457856	0	27.84657534
TCGA-36-1577-01A-01R-1566-13	0.064996925	0	0	0.114600756	0	0.001722662	0	0	0.028452669	0	0	0.020227986	0.050152668	0.484092447	0	0.149311188	0	0.036701591	0	0	0	0.049741108	0.16	0.050908098	1.122989793	0	25.74246575
TCGA-36-1576-01A-01R-1566-13	0.038189326	0	0.01864257	0.160653461	0	0.131070246	0	0.029279552	0.118625328	0	0	0.072039874	0.069493364	0.086944381	0.04618913	0.20468361	0.006923329	0	0.009393291	0	0.003252209	0.004620328	0.1	0.07445088	1.061860162	0	30.08219178
TCGA-36-1575-01A-01R-1566-13	0	0.227659666	0.091569158	0.099297973	0	0.034971729	0	0.092533227	0	0	0	0.157063684	0.003051512	0.042850112	0.026143103	0.191285997	0	0.03357384	0	0	0	0	0	0.285258365	0.978307004	0	8.547945205
TCGA-36-1574-01A-01R-1566-13	0	0.017373265	0	0	0	0.336383775	0	0	0.020358808	0	0.012596517	0.015429964	0.014871366	0.227520604	0.146596121	0.190194432	0	0	0	0.018675149	0	0	0.09	0.086492092	1.071638104	0	22.55342466
TCGA-36-1571-01A-01R-1566-13	0	0.004016295	0	0.015352234	0	0.201774632	0	0.069080686	0.145013773	0	0.047157052	0.019001091	0.05182489	0.139163422	0.06425887	0.015548953	0	0	0.219916599	0	0.007891503	0	0.2	0.041945716	1.074291352	1	22.84931507
TCGA-36-1570-01A-01R-1566-13	0	0.015100354	0	0.025649887	0	0.118015617	0	0.050084032	0.023221183	0	0	0.063772343	0.072568662	0.149672297	0.157338	0.180476168	0	0.009201465	0.100140649	0	0.034759344	0	0.01	0.206206678	1.005290077	0	21.53424658
TCGA-36-1569-01A-01R-1566-13	0.047676378	0	0.023052617	0.128242201	0	0.159546712	0.013932325	0.062784299	0.069202673	0	0	0.027441441	0.02973704	0.103821864	0.094493846	0.150481556	0.053836725	0	0.023562083	0	0	0.012188239	0.03	0.116246855	1.038551947	0	29.09589041
TCGA-36-1568-01A-01R-1566-13	0.033671785	0	0.028735817	0.02654	0	0.184254094	0	0.030685013	0.11973441	0	0	0.062990043	0	0.219894446	0.050701332	0.180806216	0.016716659	0	0.045270184	0	0	0	0.1	0.074522371	1.0602254	0	28.76712329
TCGA-31-1959-01A-01R-1568-13	0.034565006	0	0	0.072354856	0	0.214595142	0	0.06452612	0.05833574	0	0	0.032032447	0.054684134	0.111869414	0.043243822	0.237703733	0.014136091	0.040172843	0.000888733	0	0	0.020891921	0.13	0.063197054	1.062951502	0	2.202739726
TCGA-31-1956-01A-01R-1568-13	0.025881052	0	0.004820485	0.11319906	0	0.115400637	0.03939278	0.016360973	0.066367065	0	0	0.071399462	0	0.165150806	0.046535011	0.240897798	0.027157395	0	0.048832303	0	0	0.018605174	0.19	0.045046411	1.06915852	0	44.12054795
TCGA-31-1953-01A-01R-1568-13	0	0.049145243	0	0.103301573	0	0.107434133	0.001560682	0.039768784	0.084182346	0	0	0.08051688	0.030244878	0.197587867	0.091415397	0.149551484	0.058010745	0	0.007279988	0	0	0	0	0.444546629	0.894924469	0	6.706849315
TCGA-31-1951-01A-01R-1568-13	0.040447081	0	0.008732213	0.028204306	0	0.162076774	0.019663349	0.030957439	0.091020478	0	0.091931311	0	0.005246727	0.198966404	0.120136602	0.155871004	0	0.016970853	0	0.025740267	0	0.004035192	0.08	0.089012194	1.058079129	0	22.48767123
TCGA-31-1950-01A-01R-1568-13	0.026085909	0.013317346	0.034184767	0.113549949	0	0.053900222	0	0.094738006	0.108689362	0	0	0.065743335	0.028236121	0.018859233	0.197963077	0.136846838	0	0.059859462	0.048026375	0	0	0	0.08	0.092699783	1.073002232	0	18.77260274
TCGA-31-1946-01A-01R-1568-13	0.031156989	0	0.00696773	0.04544501	0	0.093460019	0.009604353	0.046721255	0.052700868	0	0	0.00839286	0	0.339688192	0.054786244	0.3029317	0	0	0	0.00814478	0	0	0.16	0.049008309	1.10117762	0	30.18082192
TCGA-31-1944-01A-01R-1568-13	0.050836069	0	0.013454752	0.051056927	0	0.286226826	0.032171516	0.061034843	0.042908567	0	0.017521918	0	0.077853779	0.107046102	0.08059131	0.1245135	0.007408543	0	0.003872957	0	0.026555459	0.016946929	0.1	0.077266569	1.055381913	0	45.56712329
TCGA-30-1892-01A-01R-1568-13	0.069802346	0	0.002398394	0.082420029	0	0.188732406	0.004437408	0.029254475	0.020602566	0	0.027987518	0	0.003532279	0.324975658	0.041949591	0.170889275	0	0	0	0.025000305	0	0.008017749	0.01	0.166698536	1.032388131	1	48.7890411
TCGA-30-1891-01A-01R-1568-13	0.069167845	0	0.023718174	0.104478158	0	0.178163848	0	0.023657399	0.044934278	0.021893841	0	0.012098166	0.01364545	0.23980269	0.072849313	0.130773157	0	0	0	0.033190044	0	0.031627635	0.03	0.114794194	1.045535167	1	30.04931507
TCGA-30-1866-01A-02R-1568-13	0	0.02849692	0	0.407543711	0	0	0	0.05028393	0.111229156	0	0	0.067292377	0.02152397	0.07425247	0.097601282	0.13778995	0	0	0	0.003986233	0	0	0.05	0.100957183	1.081396086	1	36.62465753
TCGA-30-1862-01A-02R-1568-13	0.004429731	0.018733488	0.063250241	0.136536942	0	0.267741116	0	0.041160402	0.056558282	0	0	0.053996251	0.062628546	0.017940531	0.084544843	0.120235198	0	0	0	0.063835636	0	0.008408793	0.03	0.114900879	1.049971829	1	6.115068493
TCGA-30-1861-01A-01R-1568-13	0.041762722	0	0.012274478	0.021738378	0	0.292365892	0	0.008467506	0.022217163	0	0.016662933	0.005820508	0	0.243420999	0.093695099	0.19782539	0	0	0	0.043748931	0	0	0.16	0.052083145	1.078032198	1	34.78356164
TCGA-30-1860-01A-01R-1568-13	0.042962904	0	0.030289112	0.180051507	0	0.09234596	0.026487143	0.082977122	0.097565419	0.018474879	0	0.027843401	0.042243127	0.015898658	0.148550314	0.14739319	0.006418352	0	0	0.040208851	0	0.000290059	0.04	0.10743315	1.057196401	1	44.90958904
TCGA-30-1857-01A-02R-1569-13	0.026439689	0	0.009682427	0.073408013	0	0.207216087	0	0.044448855	0.128818786	0	0	0.038019523	0.00395326	0.196265216	0.079453916	0.117364559	0.042315548	0	0.032614121	0	0	0	0.04	0.101882145	1.052954187	1	0.263013699
TCGA-30-1855-01A-01R-1567-13	0.04133892	0	0	0.093714078	0	0.196021691	0	0.028293613	0.112617011	0	0	0.038638508	0.023430055	0.183777392	0.10879164	0.129492778	0.012445263	0	0.02803571	0	0	0.003403342	0.18	0.047184161	1.077061277	1	2.465753425
TCGA-30-1853-01A-02R-1567-13	0.051832662	0.062439021	0.020961585	0	0	0.208250802	0	0.06302231	0.079703038	0.007332999	0	0.020300395	0	0.230392101	0.008219107	0.158555185	0	0.050011381	0	0.038979414	0	0	0.09	0.081085561	1.058124675	1	36.2630137
TCGA-30-1718-01A-01R-1567-13	0.083289067	0	0.023937905	0.119584416	0	0.207765765	0.001725626	0.075370275	0.064461042	0	0	0.035403834	0.020112868	0.020407464	0.081545804	0.211703717	0	0.051762644	0	0	0	0.002929572	0.03	0.12701888	1.041919692	1	51.91232877
TCGA-30-1714-01A-02R-1567-13	0.145405645	0	0	0.050450359	0	0.156316856	0	0.101958503	0	0	0	0.121915015	0.056853108	0.082893983	0.0217503	0.187629416	0	0.020105167	0	0.048032711	0.001353343	0.005335593	0.01	0.180613662	1.014879797	1	38.07123288
TCGA-29-A5NZ-01A-11R-A406-31	0	0.007386486	0.035029139	0.055507608	0	0.284428453	0	0.033622248	0.000435811	0	0.008141497	0.014038126	0	0.382154333	0.042419917	0.049275225	0.033355256	0.017441764	0	0.036764136	0	0	0.08	0.088539825	1.074839374	1	35.76986301
TCGA-29-2428-01A-01R-1569-13	0	0.019518997	0.023714086	0.158916938	0	0.024341532	0.112126541	0.047614025	0.104220242	0	0.026270962	0	0	0.178362416	0.072759754	0.172202401	0.040749518	0	0	0.019202588	0	0	0.12	0.068381159	1.058802228	0	45.10684932
TCGA-29-2427-01A-01R-1569-13	0.017202974	0	0.006152196	0.150462768	0	0.187581834	0	0.079893227	0.055021855	0	0.00663514	0.031677718	0.007141287	0.102879389	0.130201216	0.170972888	0.013018437	0	0.041159072	0	0	0	0.19	0.042811095	1.082713249	0	62.46575342
TCGA-29-2425-01A-01R-1569-13	0.006809383	0.016794353	0.025198535	0.078129419	0	0.086866467	0	0.066707234	0.072225765	0	0.051399907	0.015521513	0	0.304240488	0.072140494	0.149201227	0.025096756	0	0.003637888	0.023608324	0	0.002422247	0.15	0.054155902	1.078439163	0	64.99726027
TCGA-29-2414-02A-01R-1569-13	0.045697207	0	0.007337832	0.185937352	0	0.104100467	0.003954473	0.074607739	0.123230923	0	0	0.026428465	0.004952247	0.092064647	0.132705567	0.14253356	0.031068494	0	0.025381027	0	0	0	0.1	0.076032844	1.069896496	1	86.16986301
TCGA-29-2414-01A-02R-1569-13	0.166129309	0	0.00101512	0.045529629	0	0.203515519	0	0.095013699	0.003856645	0	0.002366523	0.002373407	0.042734569	0.236130644	0.026948027	0.136171071	0	0.019872993	0	0.018342848	0	0	0.01	0.179950948	1.017444267	1	86.16986301
TCGA-29-1785-01A-01R-1567-13	0.017116971	0.030882802	0	0.126853872	0	0.029609762	0.030472357	0.064888042	0.110952142	0	0	0.147412624	0.00534401	0.025809792	0.125234836	0.183329809	0.012957509	0	0.081614315	0	0	0.007521159	0	0.244562073	0.994600255	1	36.29589041
TCGA-29-1784-01A-02R-1567-13	0	0.027768291	0.028915438	0.119149754	0	0.191385132	0.014262995	0.08994773	0.055734245	0	0	0.027235055	0.011890769	0.082519982	0.092770852	0.242525259	0.005565501	0	0.005922878	0	0	0.004406118	0.1	0.076384216	1.062442682	0	5.35890411
TCGA-29-1783-01A-01R-1567-13	0.009614541	0.000644374	0.087753045	0.095073661	0	0.089947157	0	0.04078762	0.071936774	0	0	0.047672799	0.034051951	0.126440581	0.081211805	0.244564127	0.031715907	0	0.016811102	0	0	0.021774556	0.02	0.151725375	1.022832164	0	7.232876712
TCGA-29-1781-01A-01R-1567-13	0	0.017794455	0.087409207	0.26311989	0	0	0.057433304	0.042055453	0.026576807	0	0	0.00095945	0.000393558	0.153997127	0.098854154	0.244270968	0.000401838	0	0	0.006733788	0	0	0.01	0.173672963	1.020135203	0	8.383561644
TCGA-29-1778-01A-01R-1567-13	0.023520325	0	0.013631206	0.061769098	0	0.176907111	0	0.060879076	0.05208171	0.060898454	0	0.077776959	0	0.080303496	0.067428037	0.208325359	0.005461043	0.028578527	0.075859337	0	0	0.006580264	0.19	0.043364198	1.070228385	0	14.9260274
TCGA-29-1777-01A-01R-1567-13	0	0.030452716	0.030024155	0.028075688	0	0.367686295	0	0.040976455	0.033280693	0	0.025896199	0	0.011888606	0.058722456	0.108884712	0.04237545	0.007821764	0.006837462	0	0.179489253	0.016304096	0.011284	0.12	0.067855021	1.07499957	0	12.29589041
TCGA-29-1776-01A-01R-1567-13	0.081872942	0	0.00493107	0.12981543	0	0.244288522	0	0.050389818	0.069390369	0	0	0.025041376	0.073583389	0.002247396	0.029571369	0.167231767	0	0.09550182	0	0.026134733	0	0	0.06	0.097382186	1.0524751	0	11.83561644
TCGA-29-1774-01A-01R-1567-13	0.101346966	0	0	0.151156579	0	0.046911059	0	0	0.019506411	0	0.00012183	0.01912618	0.032519901	0.333436438	0.000836167	0.29503847	0	0	0	0	0	0	0.27	0.027029782	1.108820124	0	17.3260274
TCGA-29-1770-02A-01R-1567-13	0.018874036	0	0.016421567	0	0	0.253099269	0	0.032151565	0.010725186	0	0.063589877	0.074303055	0.072058523	0.019186167	0.046677699	0.228733463	0	0.110441878	0.053737713	0	0	0	0.2	0.041369948	1.065652108	0	24.36164384
TCGA-29-1770-01A-01R-1567-13	0	0	0	0.021575936	0	0.098679781	0	0.031647145	0.02636887	0	0	0.119479745	0.081483231	0.248181879	0.02802007	0.160134638	0	0.079938641	0	0.085428147	0.015433592	0.003628324	0.09	0.079926088	1.070262035	0	24.36164384
TCGA-29-1769-01A-01R-1567-13	0.023658509	0	0	0.08635927	0	0.25409905	0	0.07650496	0.053035079	0.028128462	0	0.056085095	0.152316084	0	0.049411937	0.156983967	0	0.048187436	0	0.009283093	0	0.005947056	0.21	0.037132715	1.081220643	0	22.98082192
TCGA-29-1768-01A-01R-1567-13	0.067315559	0	0.012046985	0.172927949	0	0.192697399	0	0.029681159	0.066690474	0	0	0.021918827	0.03265473	0.045430462	0.119389368	0.166154522	0.023311123	0.000222846	0.033463149	0	0	0.016095449	0.06	0.09810008	1.052685778	1	31.29863014
TCGA-29-1766-01A-01R-1567-13	0.038299967	0	0	0.195924344	0	0.102980445	0	0.055108148	0.056690556	0.030428361	0	0.094344411	0	0.133306851	0.042557991	0.142741029	0	0.064278779	0.034478586	0	0	0.008860532	0.13	0.061809826	1.074925763	1	39.41917808
TCGA-29-1763-01A-02R-1567-13	0.074900926	0	0.00714517	0.030750925	0	0.20396856	0	0.032056114	0.040614588	0	0.014460815	0.01533582	0.029662409	0.138973204	0.060416315	0.312112263	0.002013009	0.02918691	0	0	0	0.008402971	0.02	0.130243261	1.036039493	0	66.80547945
TCGA-29-1762-01A-01R-1567-13	0	0.005456208	0	0	0	0.214855708	0	0	0	0	0	0.077951513	0.215284714	0.064785448	0.004678103	0.311835791	0	0	0	0.038329423	0.034392739	0.032430354	0.11	0.06948517	1.06652295	1	86.59726027
TCGA-29-1761-01A-01R-1567-13	0.058585145	0	0.003467406	0.154254236	0	0.047256364	0.004773765	0.044754389	0.078496737	0	0	0.00095896	0	0.269108886	0.109538951	0.210230242	0	0	0.009046033	0	0	0.009528888	0.01	0.177899074	1.026426341	1	17.35890411
TCGA-29-1711-01A-01R-1567-13	0.034131125	0	0.00696508	0.191559552	0	0.151248237	0.016285879	0.073488411	0.096561579	0	0.00420426	0.020537316	0.004074641	0.07673337	0.161238284	0.150059486	0.012912782	0	0	0	0	0	0.08	0.088206646	1.075472112	0	34.61917808
TCGA-29-1710-01A-02R-1567-13	0.023960654	0	0.024450259	0.056410264	0	0.199926094	0	0.046552872	0.118052504	0	0	0.087397187	0.007820887	0.070902652	0.04985842	0.20419607	0.065855779	0	0.041939273	0	0	0.002677087	0.14	0.059518666	1.063543272	1	31.26575342
TCGA-29-1707-02A-01R-1567-13	0.017565127	0	0.000577567	0.016238374	0	0.04866346	0.017130794	0.007762289	0.089118811	0	0.037741371	0.005791523	0.001657635	0.407925557	0.070467534	0.038182599	0	0.161194768	0	0.069718675	0	0.010263915	0	0.255192193	1.005065625	0	41.98356164
TCGA-29-1705-02A-01R-1567-13	0.008631384	0	0	0.018700602	0	0.183923849	0	0.014640243	0.01154749	0.005854492	0	0.034851096	0.045640098	0.2092929	0.06152636	0.376663963	0.003893824	0	0.012842639	0	0	0.01199106	0.01	0.217289092	1.010566219	1	18.24657534
TCGA-29-1705-01A-01R-1567-13	0.041867547	0	0	0.03493499	0	0.22043273	0	0.01745094	0.050150514	0	0.002309489	0.004651192	0	0.315235302	0.053285498	0.227889602	0	0	0	0.021253602	0	0.010538593	0.01	0.230941609	1.005672212	1	18.24657534
TCGA-29-1703-01A-01R-1567-13	0.018840025	0	0	0.041591778	0	0.26998012	0	0.017748619	0.098861241	0	0	0.076990759	0.009643459	0.152476323	0.097683553	0.167935329	0.035747851	0	0	0.007908672	0	0.004592269	0.08	0.092774402	1.060948537	1	59.67123288
TCGA-29-1702-01A-01R-1567-13	0.126744817	0	0.023627539	0.094008034	0	0.028374513	0	0.047050986	0.043349874	0	0	0.012724511	0.09210863	0.10154697	0	0.237262277	0.042538732	0.079545506	0	0.045152398	0	0.025965213	0.2	0.042424078	1.06079814	1	23.93424658
TCGA-29-1701-01A-01R-1567-13	0.01488981	0	0	0.180721229	0	0.084161293	0.068819168	0.120420566	0.030504233	0.009993218	0	0	0.067956666	0.038294426	0.116160094	0.212226465	0	0.011464959	0	0.026401606	0.012129362	0.005856904	0.24	0.03447629	1.077789253	1	16.93150685
TCGA-29-1699-01A-01R-1567-13	0.061615681	0	0.046293231	0	0	0.150784431	0.057707764	0	0.050359384	0	0.095489608	0	0.140051191	0	0.091949581	0.212635855	0	0.055372099	0.037741174	0	0	0	0.02	0.150341995	1.016132907	1	36.36164384
TCGA-29-1698-01A-01R-1567-13	0.061470836	0	0.009997413	0.035794091	0	0.224070937	0	0.111805674	0.10041473	0	0	0.056227127	0.037278206	0.106692517	0.103387504	0.136161548	0	0.014942757	0	0	0	0.00175666	0.09	0.08514645	1.063468554	0	68.31780822
TCGA-29-1697-01A-01R-1567-13	0	0.033094433	0.021048229	0.036072587	0	0.037770347	0	0.040930566	0.041354462	0	0	0.076615445	0.01474882	0.248093115	0.064940765	0.062210566	0	0.053472675	0.251846352	0	0.017801637	0	0.17	0.048515208	1.069667779	1	31.2
TCGA-29-1696-01A-01R-1567-13	0	0.013223186	0.003322298	0	0	0.0946734	0	0.056805754	0.052986627	0.016791443	0	0.063837949	0.019735593	0.158360387	0.151460213	0.045884747	0.029479682	0.075432896	0.202543136	0	0.015462688	0	0.01	0.186016923	1.016546354	1	33.92876712
TCGA-29-1695-01A-01R-1567-13	0.017543832	0	0	0.040289314	0	0.083395411	0	0.0215044	0.044535484	0	0	0.022069869	0	0.45484875	0.072357952	0.192250871	0	0	0	0.051204116	0	0	0	0.477917486	0.881866025	1	40.40547945
TCGA-29-1694-01A-01R-1567-13	0.050153008	0	0.016516941	0	0	0.324095095	0	0	0.06517399	0	0	0.072762918	0.006436411	0.26873703	0.06409339	0.016987444	0.039139492	0.06370003	0	0.004375636	0	0.007828614	0.02	0.133112975	1.043881444	1	39.02465753
TCGA-29-1693-01A-01R-1567-13	0	0.054303722	0	0.051754839	0	0.11422445	0	0.025779685	0.014013647	0.075803781	0	0.091514617	0	0.171637036	0.071401881	0.06618377	0	0.183626225	0.079756346	0	0	0	0.01	0.185133463	1.019635858	0	101.7863014
TCGA-29-1691-01A-01R-1566-13	0.05760596	0	0.005299568	0.088956989	0	0.174204465	0.006910247	0.073908642	0.059257747	0	0	0.033431861	0.071806957	0.029435706	0.090660199	0.283432071	0	0	0.021872035	0	0	0.003217554	0.08	0.088136099	1.051097298	1	48.32876712
TCGA-29-1690-01A-01R-1566-13	0.003358741	0	0	0.035420324	0	0.187701565	0.022563364	0.018496078	0.050037736	0.000404136	0.000435645	0	0.109616291	0.146877098	0.003699938	0.215754777	0.077431615	0.074869215	0.007617137	0.0018533	0.019864721	0.02399832	0	0.310032968	0.956764068	1	47.60547945
TCGA-29-1688-01A-01R-1566-13	0.035684486	0	0.004691674	0.076316571	0	0.251265644	0	0.025071329	0.058839522	0	0.031633549	0.018079177	0.035278259	0.133745036	0.116087807	0.204048068	0	0	0.005075624	0	0	0.004183253	0.01	0.171091157	1.023322887	1	78.90410959
TCGA-25-2409-01A-01R-1569-13	0.038072181	0	0.016134208	0.036171669	0	0.174206335	0	0.012138359	0.089200624	0.00097535	0.062512846	0.026507853	0.085980823	0.00246007	0.112205311	0.284123065	0	0.032323305	0.026987998	0	0	0	0.02	0.142256949	1.028373748	1	26.99178082
TCGA-25-2404-01A-01R-1569-13	0.006616713	0	0.002076279	0.116172425	0	0.273213459	0	0.066746099	0.032127684	0	0	0.030198605	0.108922617	0.08021412	0.153100937	0.123033613	0	0.001230177	0.006347272	0	0	0	0.11	0.071333634	1.076522392	1	29.03013699
TCGA-25-2401-01A-01R-1569-13	0.058670845	0	0.008398373	0.07110878	0	0.129015235	0	0.049237232	0.04209159	0	0	0.038947568	0.130562775	0.10212487	0.111806197	0.209476981	0.002602112	0.029714528	0.012829713	0	0	0.003413201	0.02	0.13373085	1.031357984	1	2.95890411
TCGA-25-2400-01A-01R-1569-13	0.102266558	0	0	0.005422056	0	0.226469308	0	0.056390762	0.024804554	0	0	0.034041376	0.097262063	0	0.090170308	0.34434739	0	0.013559278	0	0	0	0.005266346	0.09	0.081254061	1.054148259	1	42.01643836
TCGA-25-2399-01A-01R-1569-13	0.07169667	0	0.0020085	0.086366731	0	0.178962751	0	0.034475307	0.077018764	0	0.057628282	0.069966663	0.012854662	0.084579724	0.101177124	0.185868197	0	0	0.015871446	0	0	0.02152518	0.01	0.211276819	1.005557891	1	19.9890411
TCGA-25-2398-01A-01R-1569-13	0.007478573	0	0	0.039303331	0	0.163340472	0	0	0.031364772	0	0	0.041469298	0	0.50696075	0.056721176	0.146846898	0	0	0	0.00651473	0	0	0.29	0.025659709	1.141063586	1	45.00821918
TCGA-25-2397-01A-01R-1569-13	0	0.033176515	0.006168088	0.028270679	0	0.087204271	0	0.059867898	0.023252903	0	0	0.039078537	0.174505123	0.18788788	0	0.21508767	0	0.070377257	0	0.071796205	0	0.003326974	0.07	0.094498728	1.05098357	1	12
TCGA-25-2396-01A-01R-1569-13	0.025394463	0	0.003767303	0.128576925	0	0.18031373	0	0.047852274	0.124365144	0	0	0.10817789	0.057313673	0.039103822	0.121270883	0.13880161	0	0	0.013853189	0	0	0.011209096	0.2	0.038718182	1.095103424	1	3.024657534
TCGA-25-2393-01A-01R-1569-13	0.093918179	0	0.007542302	0.108979675	0	0.087588984	0.013060628	0.034201374	0.023912321	0	0.014446239	0	0	0.327340433	0.060868248	0.091991982	0.015951909	0	0	0.04013262	0.053121519	0.026943587	0.01	0.191679925	1.016013603	1	38.03835616
TCGA-25-2392-01A-01R-1569-13	0	0.07547742	0	0.049596012	0	0.163140226	0	0.021353878	0.069620274	0	0	0.001416858	0.122310294	0	0.042563413	0.428746555	0	0.000436385	0	0.021474596	0.000876044	0.002988047	0.03	0.11138116	1.044556767	1	1.019178082
TCGA-25-2391-01A-01R-1569-13	0.068825607	0	0	0.110541537	0	0.097373732	0	0.056524214	0.069043138	0	0	0.072850829	0.074336008	0.034972655	0.014860225	0.15213802	0	0.181594517	0	0.005188011	0	0.061751507	0.06	0.096617826	1.048052431	1	49.05205479
TCGA-25-2042-01A-01R-1568-13	0.061520397	0	0.000690986	0.109040543	0	0.223913292	0	0.010428645	0.038496379	0	0	0.030497505	0.089293115	0	0.026938222	0.207452178	0	0.05327988	0	0.104272975	0	0.044175886	0.11	0.069374033	1.054985977	1	13.01917808
TCGA-25-1877-01A-01R-1567-13	0.04116702	0	0	0.148686018	0	0	0.029770126	0.09629772	0.02838036	0	0	0.093033347	0	0.253455304	0.126412115	0.167467601	0.005807255	0	0.009523133	0	0	0	0.2	0.041787183	1.090364994	1	24
TCGA-25-1871-01A-01R-1567-13	0.002303594	0.002139702	0	0	0	0.209362972	0	0.002034509	0.070054453	0	0	0.252530939	0.033580391	0.335073822	0.028708215	0.03589776	0	0	0.028313642	0	0	0	0.26	0.030051937	1.127522332	1	24.98630137
TCGA-25-1870-01A-01R-1567-13	0.004069657	0.018243945	0.001705987	0.036702592	0	0.095080645	0	0.026573689	0.00883735	0	0	0.090194229	0.132731352	0	0.017693846	0.347540112	0.006716073	0	0	0.211414711	0.002495812	0	0.16	0.049986671	1.086778861	1	14.95890411
TCGA-25-1635-01A-01R-1566-13	0.118238011	0	0.018398872	0.08498899	0	0.362848957	0	0.016119879	0.063169978	0	0.007113451	0	0.055551778	0.025358851	0.048918511	0.185841968	0	0.013057177	0.000393576	0	0	0	0.01	0.165355879	1.028235263	1	52.04383562
TCGA-25-1634-01A-01R-1566-13	0.19618643	0	0.046336317	0.002601972	0	0.242339602	0	0	0.070810718	0	0	0.087348495	0.047023479	0.196303341	0	0.107410586	0	0	0.00363906	0	0	0	0.12	0.065815247	1.070682669	1	35.86849315
TCGA-25-1633-01A-01R-1566-13	0.074929178	0	0.002019482	0.197582455	0	0.13289981	0.039467305	0.090561334	0.051363247	0	0.019424994	0	0.064826276	0.014116806	0.077168371	0.155639961	0	0.006553911	0	0.049973802	0.00895684	0.014516227	0.02	0.127827365	1.038539864	1	62.16986301
TCGA-25-1632-01A-01R-1566-13	0.015242478	0.051127579	0	0.017105371	0	0.133046025	0	0.036562068	0.034193466	0	0.071701757	0	0.006797757	0.179016557	0.008902728	0.17307058	0	0.184328594	0	0.080614213	0	0.008290826	0.64	-0.011678258	1.093324989	1	59.14520548
TCGA-25-1631-01A-01R-1569-13	0.009122417	0	0	0.113329879	0	0.146575853	0	0.006959493	0.043229165	0	0	0.069346306	0.02049047	0.18723551	0.039835909	0.175456864	0	0.052838049	0.135580085	0	0	0	0.14	0.060775336	1.061163894	1	0.295890411
TCGA-25-1630-01A-01R-1566-13	0.006578306	0.031674882	0	0.018503688	0	0.081299152	0	0	0.070829651	0	0	0.032546789	0	0.387299219	0.03654458	0.133535115	0.008349093	0	0	0.085678775	0	0.107160749	0	0.2996006	0.9799831	1	38.20273973
TCGA-25-1628-01A-01R-1566-13	0.036959399	0	0.004448203	0.332825344	0	0.030865472	0.052017638	0.043137138	0.068903441	0	0.011506478	0	0.021395791	0.036058518	0.161084539	0.161429648	0.005306476	0.007728513	0.026333403	0	0	0	0.11	0.070169573	1.08087978	1	20.61369863
TCGA-25-1627-01A-01R-1566-13	0.104703059	0	0.035032784	0.022795612	0	0.23014259	0	0.033119318	0.036446476	0	0	0.075163336	0.00658245	0.2248077	0.037533828	0.116746855	0.035320844	0	0	0.027572189	0.001934897	0.012098062	0.02	0.159412756	1.024258122	1	12.95342466
TCGA-25-1626-01A-01R-1566-13	0.055401607	0	0.036391635	0.113666047	0	0.149326313	0	0.03995846	0.056878581	0	0	0.061320213	0.090682008	0.063673556	0.026596705	0.114928806	0.015825896	0.019610856	0	0.144125395	0.004170688	0.007443233	0.03	0.119629107	1.037333523	1	17.03013699
TCGA-25-1625-01A-01R-1566-13	0.124767035	0	0.03925352	0.06979834	0	0.249765824	0	0.0248099	0.009074508	0	0	0.079162964	0.081062631	0	0.023548914	0.15999217	0	0.035986687	0	0.059521498	0.017371399	0.025884608	0.01	0.212902736	0.997909661	1	27.61643836
TCGA-25-1623-01A-01R-1566-13	0.05884711	0	0.006276656	0.094557061	0	0.155733724	0	0.068401701	0.085997674	0	0	0.055471537	0.073552072	0.1306659	0.092565054	0.152367241	0	0	0.015287539	0	0	0.010276733	0.1	0.073655006	1.059602406	1	18.57534247
TCGA-25-1329-01A-01R-1565-13	0.030806382	0.022089125	0.010427424	0.076729716	0	0.035190829	0	0.064765038	0.143693089	0	0	0	0.000476881	0.435586298	0.054289816	0.068048063	0	0	0.046148837	0	0	0.011748502	0.07	0.095037315	1.076731791	1	15.02465753
TCGA-25-1328-01A-01R-1565-13	0.094540205	0	0.013461062	0.036517151	0	0.211612285	0	0.008382515	0.077050399	0	0.010759808	0.029562309	0.042385084	0.208138984	0.041560019	0.175184228	0.030184608	0	0.017723691	0	0	0.002937651	0.01	0.166896642	1.018517287	1	66.04931507
TCGA-25-1326-01A-01R-1565-13	0.013431877	0	0.022947565	0.104805288	0	0.198160979	0	0.019134626	0.061116166	0	0	0.069525692	0.047690309	0.103834639	0.076592008	0.255683083	0	0	0	0	0	0.027077768	0.15	0.054370769	1.06997433	1	41.0630137
TCGA-25-1324-01A-01R-1565-13	0	0.047415615	0	0.143623763	0	0.130232485	0	0.042648816	0.190865454	0	0	0.00851827	0	0.193262861	0.125478535	0	0.006447012	0.013890333	0.075958839	0	0.021658016	0	0.14	0.05851135	1.081293904	1	34.02739726
TCGA-25-1323-01A-01R-1565-13	0.073365709	0	0.018479223	0.026667179	0	0.08005149	0	0.035905964	0	0	0	0.152146929	0.064862176	0.156819537	0.036743186	0.200751901	0	0.017319226	0	0.13230659	0	0.004580889	0.15	0.052664687	1.080784443	1	12.98630137
TCGA-25-1322-01A-01R-1565-13	0.10829394	0	0.026345429	0	0	0.149577118	0	0.064532184	0.0137123	0	0	0.033939688	0.18571788	0.061334809	0.078288598	0.128919812	0	0.097687889	0	0.043300328	0	0.008350025	0.01	0.17942728	1.008566637	1	2.991780822
TCGA-25-1321-01A-01R-1565-13	0.013489162	0.04919971	0	0.016861257	0	0.129100158	0	0.050820649	0.019974349	0	0	0.065858905	0.074668875	0.060402331	0.085314561	0.294614256	0.019065596	0	0	0.102077385	0	0.018552806	0.12	0.064853697	1.060735418	1	33.96164384
TCGA-25-1320-01A-01R-1565-13	0.095278531	0	0.014344633	0.032717182	0	0.164750024	0	0.021137341	0.034064435	0	0	0.052530329	0.007937362	0.210495024	0.040763814	0.143270044	0.090933263	0.014359829	0	0.064985622	0	0.012432565	0.02	0.130081567	1.033105531	1	37.97260274
TCGA-25-1319-01A-01R-1565-13	0.033087208	0	0.000724717	0.083506449	0	0.284339651	0.00277848	0.030125377	0.052110418	0	0.004307557	0	0.105433301	0.071106134	0.100018704	0.199857614	0	0.014247186	0.018357203	0	0	0	0.02	0.144776485	1.031151004	1	64.99726027
TCGA-25-1318-01A-01R-1565-13	0.007480546	0	0.000833873	0.025930891	0	0.075845953	0	0.057752486	0.048906699	0	0	0.042562594	0	0.293202775	0.06223067	0.299392871	0	0	0	0.077915936	0.001449579	0.006495128	0.02	0.144460712	1.052146953	1	34.98082192
TCGA-25-1317-01A-01R-1565-13	0.035576656	0	0.122655941	0.061840731	0	0.103881507	0	0.016391593	0.048751684	0.01299208	0	0.077470413	0.04580279	0.270938446	0.063985799	0.023872152	0	0	0.083919508	0	0	0.0319207	0.01	0.217599722	0.999027492	1	2.005479452
TCGA-25-1316-01A-01R-1565-13	0.020748586	0	0	0.357658573	0	0.002928457	0	0.020347514	0.121855143	0	0	0.170398217	0.0215158	0.047039629	0.06965795	0.110564383	0	0	0.057285749	0	0	0	0.01	0.205911236	1.036970172	1	42.04931507
TCGA-25-1315-01A-01R-1565-13	0.00211635	0.000577481	0	0	0	0.153529917	0	0.025711115	0.031774033	0	0	0.065066321	0.010746069	0.225709409	0.056426155	0.049198283	0	0.045093903	0.315692397	0	0	0.018358567	0.4	0.005444511	1.094824925	1	52.04383562
TCGA-25-1314-01A-01R-1565-13	0.037917893	0	0.016033195	0.159575663	0	0.115741689	0	0.032877	0.115764314	0	0	0.045643431	0.028359014	0.16648766	0.110231917	0.051521847	0	0	0.110262128	0	0	0.009584249	0.04	0.104686878	1.048428969	1	33.00821918
TCGA-25-1313-01A-01R-1565-13	0	0.033171008	0.005238789	0.035682173	0	0.25431771	0	0.025066034	0.004159174	0	0	0.063747495	0.092385423	0	0.060632661	0.317541166	0	0.077407976	0	0.012561207	0.000765509	0.017323674	0.01	0.20030921	1.004279174	1	26.95890411
TCGA-25-1312-01A-01R-1565-13	0.074964475	0	0.005251273	0.032869747	0	0.173614698	0	0.030473681	0.055508831	0	0	0.10096922	0.118487431	0.021642452	0.035936135	0.246165429	0	0.074414395	0	0.029702232	0	0	0.14	0.059212639	1.059010068	1	1.019178082
TCGA-24-2298-01A-01R-1569-13	0.105969579	0	0.021952647	0.070045123	0	0.140274196	0	0.061937577	0.030656751	0	0.006889121	0.021675796	0.014671784	0.177402722	0.08479733	0.08533554	0	0.117296122	0	0.04319065	0	0.017905063	0.02	0.154000765	1.026445634	1	53.26027397
TCGA-24-2297-01A-01R-1568-13	0	0.012717704	0.031531977	0.04024243	0	0.233908499	0	0.067797177	0.083523006	0	0	0.127434148	0.043978573	0.167708159	0.062359605	0	0	0.053117471	0.070143128	0	0.005538123	0	0.12	0.068245897	1.070205709	1	55.85753425
TCGA-24-2293-01A-01R-1568-13	0.074972377	0	0	0.052817389	0	0.226636037	0	0	0.085899976	0	0	0.018992606	0.028728776	0.250542701	0.067303468	0.174118418	0	0	0.010980184	0	0	0.009008067	0.08	0.092134914	1.057973981	1	16.63561644
TCGA-24-2290-01A-01R-1568-13	0	0.107718296	0	0.028966039	0	0.082410908	0	0.019962115	0.051970016	0	0	0	0.011607098	0.28480673	0.033445726	0.212946335	0	0.043760992	0	0.109094036	0	0.013311709	0.01	0.20159678	1.015102273	1	36.23013699
TCGA-24-2289-01A-01R-1568-13	0	0.039616691	0	0.042087394	0	0.156574958	0	0.039549541	0.038496045	0	0	0.043107482	0.179159106	0.057258336	0.036679039	0.24024071	0	0	0	0.123246132	0.003494846	0.00048972	0.07	0.095432594	1.046558104	1	67.36438356
TCGA-24-2288-01A-01R-1568-13	0.059139464	0	0.10099573	0.149083731	0	0.19600043	0.024815774	0.073237467	0.061823709	0	0.030582974	0	0.050146122	0.017461306	0.112090262	0.112764807	0.002347725	0	0	0.0095105	0	0	0.01	0.221519472	1.004234587	1	0.821917808
TCGA-24-2281-01A-01R-1568-13	0.013046561	0.01595177	0.005030607	0.106736491	0	0.079304062	0	0.052663147	0.10693095	0	0	0.099626759	0	0.347878132	0.043157684	0.129673838	0	0	0	0	0	0	0.19	0.043393504	1.098308316	0	44.61369863
TCGA-24-2280-01A-01R-1568-13	0.216064986	0	0.147323207	0.084883276	0	0.095052283	0	0.006082729	0.06493033	0	0	0.018300419	0.018331844	0.124834654	0.015481304	0.203970166	0	0	0.004744801	0	0	0	0	0.408874762	0.915713215	0	70.45479452
TCGA-24-2271-01A-01R-1568-13	0.077620984	0	0.008513696	0.094518872	0	0.272622476	0	0.081527605	0.130419898	0	0	0.066071246	0.025580898	0.060692914	0.131877041	0.01517398	0	0	0	0.030583707	0	0.004796684	0.09	0.084310674	1.087415122	1	31.62739726
TCGA-24-2267-01A-01R-1568-13	0.039618492	0.004043851	0.010038478	0.087167255	0	0.18773175	0	0.079469128	0.075815973	0	0.022259372	0	0.004073903	0.178280014	0.141937152	0.156882663	0	0	0	0.01268197	0	0	0.11	0.07002933	1.073343944	1	47.53972603
TCGA-24-2262-01A-01R-1568-13	0.051958685	0	0.005832068	0.120331633	0	0.141629245	0	0.080696049	0.079089029	0	0.040593633	0	0.007225339	0.18101243	0.116504326	0.080939561	0.018501273	0	0	0.061618202	0	0.014068527	0.11	0.069130051	1.067723324	1	0.361643836
TCGA-24-2261-01A-01R-1568-13	0.054481547	0	0.00464059	0.226829102	0	0.155571976	0.0407035	0.098938307	0.082377535	0	0	0.009029614	0.079363315	0	0.088285438	0.156003082	0.003775993	0	0	0	0	0	0.05	0.098900529	1.064589444	1	0.789041096
TCGA-24-2254-01A-01R-1568-13	0	0.00482884	0	0.004192452	0	0.046585218	0	0.011521748	0.025547664	0	0	0.013725499	0.024621172	0.457039021	0.013058055	0.191357992	0	0	0	0.197816429	0.0067968	0.00290911	0.02	0.140444839	1.09630148	1	57.0739726
TCGA-24-2038-01A-01R-1568-13	0.009741148	0.040132627	0	0.047037637	0	0.377276577	0	0	0.07819433	0	0	0.017138245	0.048341003	0.068211242	0.012132013	0.056218874	0.047054668	0.022150389	0.15804249	0	0	0.018328759	0.36	0.017858153	1.081250161	1	44.51506849
TCGA-24-2036-01A-01R-1568-13	0	0.042685318	0	0.019724069	0	0.073857256	0	0.029283002	0.033780737	0	0	0.037333947	0.010095596	0.217743409	0.000188648	0.409371993	0	0.075456751	0.050479275	0	0	0	0.1	0.077179596	1.075628125	1	64.0109589
TCGA-24-2035-01A-01R-1568-13	0.093157814	0	0.015233642	0.060510216	0	0.159928284	0.022166085	0.04708848	0.019681041	0.004776685	0	0.029898304	0.075540776	0	0.078953438	0.324917275	0.008241279	0	0.035714785	0	0	0.024191896	0.01	0.165773459	1.013690604	1	28.17534247
TCGA-24-2033-01A-01R-1568-13	0.022953612	0	0.004511898	0.066407348	0	0.084663047	0	0.04567045	0.029198361	0	0	0.068318247	0.04923508	0.049632617	0.066299839	0.262560291	0	0	0	0.19987325	0.041540852	0.009135108	0.2	0.041269655	1.081993083	1	18.47671233
TCGA-24-2027-01A-01R-1567-13	0.15283226	0	0.016864553	0.05040685	0	0.141200268	0	0.146641646	0	0	0	0.077461305	0.001058843	0.093071339	0.059637029	0.173077149	0	0.071688449	0.016060308	0	0	0	0.39	0.011281316	1.083405378	1	109.709589
TCGA-24-2026-01A-01R-1567-13	0.022085465	0.016849841	0.015797234	0.102181004	0	0.110670194	0	0.042972771	0.10456061	0	0.039665365	0.036604666	0.013112774	0.152486056	0.12475655	0.204179614	0	0	0	0.00067059	0	0.013407264	0.11	0.07280347	1.066974692	1	34.81643836
TCGA-24-2024-01A-02R-1568-13	0.045161942	0.0171295	0	0.002173693	0	0.14092278	0	0.068147498	0.018691125	0	0	0.048178642	0.057949401	0.192945092	0.080018813	0.205826485	0	0	0	0.112883205	0	0.009971824	0.12	0.066628866	1.065534409	1	58.15890411
TCGA-24-2023-01A-01R-1567-13	0.031196849	0	0.001959803	0.069058022	0	0.216473695	0	0.05233698	0.065327599	0	0.023002084	0.061027463	0.004906438	0	0.099206436	0.243606135	0	0.086317559	0	0.028402617	0	0.017178319	0.02	0.129725556	1.043071002	1	44.84383562
TCGA-24-2020-01A-01R-1567-13	0.014091075	0	0.003676937	0.046743961	0	0.084891057	0.005863714	0.050120134	0.023897524	0	0.055436068	0	0.023140773	0.397557237	0.087342366	0.193599212	0	0	0	0.013639943	0	0	0.03	0.115963006	1.072267636	1	152.0219178
TCGA-24-2019-01A-02R-1568-13	0.085103073	0	0.018145707	0.275929022	0	0.180752362	0	0.087867693	0.061882855	0	0	0	0.054506441	0.028332612	0.095373196	0.098080287	0	0	0	0.014026752	0	0	0.02	0.130866511	1.056930622	0	4.865753425
TCGA-24-1930-01A-01R-1567-13	0.118944778	0	0.114116998	0.010000342	0	0.196614633	0	0.054581542	0.062973334	0	0	0.014234367	0.001995893	0.090382081	0.086276613	0.238147421	0	0	0.002971836	0	0	0.008760161	0	0.290983626	0.96806946	1	81.10684932
TCGA-24-1928-01A-01R-1567-13	0.009042901	0	0.00458296	0.10989145	0	0.2763704	0	0.058301197	0.047186158	0	0	0.01814236	0.07003247	0	0.111692909	0.238125022	0	0	0	0.056200947	0	0.000431228	0.27	0.026919641	1.087496886	1	11.04657534
TCGA-24-1924-01A-01R-1567-13	0.093286191	0	0.07487157	0.143987703	0	0.081203221	0.039212564	0.096419786	0.000907388	0	0	0.017063692	0.093357576	0	0.147554947	0.154969373	0.018996248	0	0	0.026308707	0	0.011861034	0.01	0.227855753	0.99470418	1	30.21369863
TCGA-24-1923-01A-01R-1567-13	0.063348559	0.015953712	0	0.00619997	0	0.223330482	0	0.020175496	0.025477427	0	0.007133595	0	0.122287329	0.072203642	0.052850739	0.268266866	0	0.080866731	0	0.041905451	0	0	0.08	0.093509513	1.043898119	1	22.68493151
TCGA-24-1850-01A-01R-1567-13	0	0.038619654	0	0.149512627	0	0.109402936	0	0.051276051	0.104656844	0	0	0.049375779	0.005365579	0.096677661	0.124987335	0.257323485	0	0	0	0.002148206	0.001630013	0.00902383	0.19	0.044282729	1.082899162	0	5.523287671
TCGA-24-1849-01A-01R-1567-13	0.120385972	0	0.065102569	0.137718202	0	0.127610774	0.052545092	0.014787854	0.060601267	0	0.026406866	0.01007378	0.040810236	0.015765925	0.073702916	0.213089611	0.000260217	0	0.018868632	0	0	0.022270086	0	0.256543899	0.978584165	0	5.78630137
TCGA-24-1847-01A-01R-1566-13	0.028310718	0	0.004543741	0.305313311	0	0.083322962	0.073452029	0.051681348	0.113414806	0	0.010390617	0	0.01240744	0.088502756	0.09212362	0.120259502	0.001913672	0	0	0.008467546	0	0.005895931	0.11	0.070377257	1.08101164	0	11.27671233
TCGA-24-1846-01A-01R-1567-13	0.038318533	0	0.002825191	0.038687166	0	0.110890217	0	0.050254313	0.096339242	0	0	0.077735545	0	0.339990817	0.08460113	0.14267479	0	0	0.015491334	0	0	0.002191721	0.01	0.201765668	1.01947218	0	4.37260274
TCGA-24-1845-01A-01R-1567-13	0	0.023736953	0	0.017184876	0	0.188427681	0	0.029078684	0.022669527	0	0.019219289	0.012344514	0.028516106	0.275942021	0.117306555	0.13889582	0	0.067145302	0	0.042557199	0	0.016975472	0.01	0.229173745	1.003807776	0	3.81369863
TCGA-24-1844-01A-01R-1567-13	0	0.003969113	0.006926703	0.004237735	0	0.126713175	0	0.008097942	0.022793722	0	0	0.07723093	0.051528881	0.214284468	0	0.202626794	0.014040099	0	0.2642292	0	0.003321236	0	0.14	0.058621287	1.070726471	0	3.715068493
TCGA-24-1843-01A-01R-1567-13	0	0.01269098	0.057637019	0.134831791	0	0.086672271	0	0.029081136	0.066637286	0	0	0.055999989	0.005858475	0.284307494	0.051823681	0.19218362	0.001490955	0	0	0.015325844	0	0.005459459	0.04	0.10303335	1.05788375	0	3.484931507
TCGA-24-1842-01A-01R-1567-13	0.042515331	0	0.01124339	0.108405879	0	0.198234143	0	0.044285118	0.104828408	0	0	0.084825139	0	0.244391184	0.069602955	0.062657368	0.004474667	0	0.020040181	0	0	0.004496237	0.08	0.091094188	1.067129939	0	8.317808219
TCGA-24-1616-01A-01R-1566-13	0.051886582	0	0	0.004388249	0	0.318361121	0	0.007950478	0.047831417	0	0	0.118261172	0.022098538	0.111834316	0.098029197	0.125901391	0	0.065131022	0.028326517	0	0	0	0.1	0.074924689	1.06756365	1	38.23561644
TCGA-24-1604-01A-01R-1566-13	0.007922146	0.040956455	0.000831053	0.053083238	0	0.165151191	0	0.065401696	0.084493203	0	0	0.096059253	0.155964391	0.00610797	0.054701247	0.101888063	0	0.134042384	0.029396933	0	0	0.004000777	0.12	0.066024153	1.062286318	1	88.37260274
TCGA-24-1603-01A-01R-1566-13	0	0.04287748	0.009079719	0.04270725	0	0.097024555	0	0.007329532	0.057649362	0	0	0.049457646	0.029605374	0.247042845	0.10648166	0.189606513	0.005604021	0	0.084769291	0	0	0.030764753	0.03	0.123266808	1.041718642	1	90.14794521
TCGA-24-1567-01A-01R-1566-13	0.11991274	0	0	0.137692022	0	0	0	0.084307073	0.047838781	0	0	0.060549842	0	0.262954059	0.009490249	0.191372212	0	0.050061726	0	0.035821296	0	0	0.28	0.026619703	1.086731804	1	17.22739726
TCGA-24-1565-01A-01R-1566-13	0.027050927	0	0.003621254	0.237744186	0	0.03266593	0	0	0.160719151	0	0.01759391	0	0.038770731	0	0.02390877	0.335503673	0.022580532	0	0.099840936	0	0	0	0.01	0.162179393	1.021041271	1	10.25753425
TCGA-24-1564-01A-01R-1566-13	0.002579603	0	0.000293599	0.001902702	0	0.145370362	0	0.028078378	0.032726695	0.018805589	0	0.011888338	0	0.402895745	0.067067832	0.283902099	0	0	0	0	0	0.004489058	0	0.408531744	0.923862383	1	25.8739726
TCGA-24-1563-01A-01R-1566-13	0.009140973	0.02907018	0	0.024196425	0	0.218599081	0	0.022677863	0.044899048	0	0	0.10896549	0.06273632	0.131302665	0.030481513	0.129645449	0.003016932	0.021218018	0	0.128196098	0.019539861	0.016314082	0.11	0.072905417	1.063454896	1	47.70410959
TCGA-24-1562-01A-01R-1566-13	0.026105051	0	0.005837134	0.062110331	0	0.197392536	0	0	0.137809438	0	0	0.076940881	0.000448245	0.286065752	0.039386823	0.092133939	0.043633653	0.009959023	0.022177192	0	0	0	0.02	0.160294456	1.033405542	1	45.50136986
TCGA-24-1560-01A-01R-1566-13	0.090721346	0	0.004759801	0.049609301	0	0.230373372	0	0.147365685	0.009967807	0	0	0.035869323	0.013831299	0.100361528	0.062577171	0.139621539	0	0.114011911	0	0	0	0.000929918	0.14	0.057746183	1.070529571	1	44.08767123
TCGA-24-1558-01A-01R-1566-13	0	0.038114788	0	0.018352866	0	0.061966547	0	0.011633821	0.044035668	0	0	0.04450574	0	0.544630593	0.016091839	0.201196635	0	0	0.019471502	0	0	0	0	0.233278409	1.042048771	1	19.52876712
TCGA-24-1557-01A-01R-1566-13	0.036316751	0	0.008119808	0.007735989	0	0.121598231	0	0.082446109	0.048502262	0	0	0.04108277	0.073655939	0.181274045	0.170570112	0.2150254	0	0	0	0	0	0.013672585	0.04	0.105494242	1.059039668	1	39.87945205
TCGA-24-1556-01A-01R-1566-13	0.024949786	0	0.008136842	0.038105445	0	0.191201762	0	0.082567758	0.092869938	0	0.005642774	0.044912179	0.013118583	0.151670978	0.096341231	0.159461907	0	0.063287274	0.027733542	0	0	0	0.02	0.155127098	1.028969365	1	70.61917808
TCGA-24-1555-01A-01R-1566-13	0.00671782	0.039531207	0	0.073695616	0	0.192522927	0	0.044517507	0.050986624	0	0	0.033874432	0.085757496	0.141519628	0.091963225	0.158616295	0	0.072695796	0	0.000510681	0	0.007090747	0.03	0.11075167	1.044590512	1	88.50410959
TCGA-24-1553-01A-01R-1566-13	0	0.018934175	0.004021967	0.351650264	0	0.049761395	0	0.061196977	0.137120687	0	0	0.046725243	0.027761897	0.053018103	0.091144673	0.143764246	0.001548325	0	0	0.010053783	0.002946188	0.000352077	0.15	0.05279865	1.100456692	1	58.09315068
TCGA-24-1552-01A-01R-1566-13	0.055134893	0	0	0.100453684	0	0.156409006	0	0.039254018	0.049904548	0	0	0.069398964	0.024014142	0.206859352	0.080796531	0.168630092	0	0	0	0.043934164	0.005193646	1.70E-05	0.09	0.086502547	1.059506644	1	41.39178082
TCGA-24-1551-01A-01R-1566-13	0	0.007584955	0.007005205	0.078365421	0	0.144253352	0	0.025571719	0.116854702	0	0.015588239	0.059937197	0.027690699	0.275484461	0.105997765	0.113596954	0.001197656	0	0	0.006826131	0	0.014045543	0.03	0.111455491	1.058322079	1	51.91232877
TCGA-24-1550-01A-01R-1566-13	0.106264332	0	0.073820261	0.019157884	0	0.087753119	0.009854536	0.036723227	0.028016897	0	0	0.024885564	0	0.258025294	0.043169644	0.295876523	0	0	0	0.003293894	0.004423695	0.008735131	0	0.259522909	0.987993259	1	41.0630137
TCGA-24-1549-01A-01R-1566-13	0.024880943	0	0.005596516	0.100971797	0	0.147327004	0.12420712	0.051831244	0.057688137	0	0.082397248	0.020087639	0.011996602	0.163225154	0.098454611	0.069670165	0.005757106	0.00783058	0.028078135	0	0	0	0.13	0.064635187	1.067500315	1	56.58082192
TCGA-24-1548-01A-01R-1566-13	0.034639212	0.074934536	0	0.011559981	0	0.204191141	0	0.127052565	0	0.006584874	0	0.015666258	0.116270341	0.054067302	0.089125456	0.120007317	0	0.129681005	0	0.010973908	0	0.005246105	0.02	0.131526331	1.033230099	1	16.20821918
TCGA-24-1546-01A-01R-1566-13	0.018307369	0.031110394	0.012411743	0.014199377	0	0.140671574	0	0.026315039	0.043881421	0	0	0.017344227	0.035377977	0.253854893	0.056933542	0.20072424	0.095155197	0	0.005010089	0.033155823	0	0.015547096	0.1	0.077345153	1.062819043	1	64.2739726
TCGA-24-1545-01A-01R-1566-13	0.029008422	0	0.039735948	0.138619287	0	0.206155342	0.025221443	0.049156708	0.094817224	0	0.015170539	0	0.076601298	0	0.082880646	0.221930339	0	0.017512086	0	0	0	0.003190719	0.08	0.09356963	1.054438971	1	57.40273973
TCGA-24-1544-01A-01R-1566-13	0.133148441	0	0.014354923	0.312146306	0	0	0.016047024	0.045174006	0.017095787	0	0	0.024971249	0.020727484	0.285098245	0.036812311	0.088474232	0	0	0	0	0	0.005949991	0.01	0.196321572	1.017967187	1	26.95890411
TCGA-24-1474-01A-01R-1566-13	0	0.03037152	0	0.031411014	0	0.181871803	0	0.027092214	0.001460942	0	0	0.043828986	0.114977164	0	0.048201791	0.350812517	0	0.003354978	0.13130608	0	0.011718352	0.023592641	0.11	0.072507627	1.049922365	1	22.22465753
TCGA-24-1471-01A-01R-1566-13	0.00796085	0.013813523	0	0.085854988	0	0.250782593	0	0.041344177	0.033346356	0.003660635	0	0.020866284	0.249483793	0	0.088723184	0.173949908	0.007927729	0.004160787	0.017376113	0	0	0.000749081	0.16	0.049214708	1.070836871	0	1.183561644
TCGA-24-1470-01A-01R-1566-13	0.054622588	0	0.004245748	0.052607068	0	0.224752773	0.009054379	0.098110683	0.113069364	0	0.035739728	0	0.032239318	0.053007915	0.080835972	0.176628314	0.031304197	0.030497256	0	0.003284695	0	0	0.03	0.110879782	1.048065861	0	3.452054795
TCGA-24-1469-01A-01R-1566-13	0.070187236	0	0.017974641	0.000627751	0	0.180731262	0	0.044302992	0.107469653	0	0	0.047923333	0	0.356984099	0.073390368	0.100408664	0	0	0	0	0	0	0.09	0.084735408	1.0729968	0	9.106849315
TCGA-24-1467-01A-01R-1566-13	0	0.009771112	0	0.064222272	0	0.209615562	0	0.045795417	0.070521389	0	0	0.030550203	0.028651895	0.145756646	0.077028345	0.19781574	0.001374559	0	0.111870959	0	0.007025899	0	0.16	0.051293897	1.064482293	1	105.9945205
TCGA-24-1464-01A-01R-1566-13	0	0.039141298	0.000681443	0.235546444	0	0.039896907	0	0.052162954	0.105774131	0	0	0.223975276	0.018331042	0.034781314	0.029657363	0.115497097	0.009532761	0	0.09130435	0	0	0.003717619	0.02	0.14758592	1.064715046	1	12.46027397
TCGA-24-1463-01A-01R-1566-13	0.002186084	0.007689299	0.003108561	0.015125181	0	0.145750045	0	0.026042689	0.018096378	0	0	0.043525921	0	0.315052895	0.108430141	0.137392069	0.12896301	0	0.036883414	0	0	0.011754312	0	0.260108643	0.989789413	1	72.92054795
TCGA-24-1436-01A-01R-1566-13	0	0.017166881	0.011701396	0	0	0.190458679	0.027290596	0.052674262	0.007549957	0.022599159	0	0.116114971	0.039416746	0.01779973	0.117125138	0.150328604	0	0.142866022	0.061569134	0	0.014021849	0.011316874	0.01	0.20828591	1.008034023	1	8.547945205
TCGA-24-1435-01A-01R-1566-13	0.007230035	0.01364698	0	0.081513831	0	0.154576949	0	0.020075464	0.071911591	0	0	0.04785233	0.040825195	0.116148958	0.175269673	0.213063608	0.037882393	0.005171465	0.013683505	0	0	0.001148021	0	0.306093518	0.964977825	1	43.52876712
TCGA-24-1434-01A-01R-1566-13	0	0.008008018	0	0.021560412	0	0.211986217	0	0.047731613	0.043038435	0	0	0.051544401	0.131674801	0.047957625	0.102549151	0.164544165	0	0	0	0.160748218	0.008460257	0.000196685	0.26	0.029076736	1.081674274	1	18.6739726
TCGA-24-1431-01A-01R-1566-13	0	0.095613537	0	0.226328335	0	0.07585626	0	0.027107674	0.075189492	0	0	0.066708873	0.020945562	0.007691735	0.051233899	0.313222863	0.001392533	0	0.031106518	0	0.00760272	0	0.11	0.069066659	1.064001709	1	19.16712329
TCGA-24-1430-01A-01R-1566-13	0.064669789	0.004525462	0	0.008560505	0	0.100095039	0	0.054555637	0.087873389	0	0	0.027034371	0.000644458	0.183010979	0.045044127	0.312499586	0	0	0.111486658	0	0	0	0.19	0.042764494	1.070577948	1	28.37260274
TCGA-24-1428-01A-01R-1564-13	0	0.036046731	0.012447784	0.018580787	0	0.091745227	0	0.02528793	0.103106139	0	0.005240935	0.048505958	0.005993069	0.431621178	0.074286842	0.119918423	0	0.027218997	0	0	0	0	0.14	0.058706201	1.100299856	0	17.39178082
TCGA-24-1427-01A-01R-1565-13	0.06452976	0	0.033645902	0.202209477	0	0.162609739	0.011177172	0.050973991	0.077966946	0	0	2.11E-05	0.128594912	0.027352255	0.05717382	0.141901564	0.00253453	0.007809833	0.025112388	0	0.000893627	0.005493026	0.02	0.1350895	1.034037217	0	4.832876712
TCGA-24-1426-01A-01R-1565-13	0	0.071896659	0.001306044	0.02735478	0	0.199708207	0	0.007290927	0.061258573	0	0	0.076479976	0.022347572	0.113814154	0.010676864	0.112833533	0	0.081871411	0.208159744	0	0.001465017	0.003536538	0.37	0.015746302	1.070234926	0	5.35890411
TCGA-24-1425-01A-02R-1566-13	0.084106511	0	0.00066657	0.036113751	0	0.183884073	0	0.03942239	0.077839598	0	0.02517873	0	0	0.255568795	0.081389491	0.19579848	0	0	0	0.011528703	0	0.008502907	0.04	0.103848329	1.054583285	0	5.950684932
TCGA-24-1424-01A-01R-1565-13	0.070416247	0	0.000438016	0.069014448	0	0.12741548	0	0.046685239	0.066018573	0	0.002391499	0.029643933	0.009161738	0.109981408	0.141157007	0.275255373	0	0.005924559	0	0.00478075	0	0.041715729	0.09	0.085115278	1.061082306	0	6.016438356
TCGA-24-1423-01A-01R-1565-13	0.100743161	0	0.016851755	0.068151135	0	0.150841048	0	0.080020559	0.080564226	0	0	0.097243957	0.010995993	0.134037593	0.123428314	0.110360342	0	0.012583829	0	0.014178086	0	0	0.03	0.120551551	1.049422899	0	6.246575342
TCGA-24-1422-01A-01R-1565-13	0.014485599	0	0.005307028	0.076191289	0	0.174648845	0.009744191	0.030176918	0.079441037	0	0.037275649	0.079974514	0.102354643	0.084277474	0.038183476	0.251846051	0	0.001288194	0	0.014805092	0	0	0.04	0.102839602	1.0496979	1	0.756164384
TCGA-24-1419-01A-01R-1565-13	0.013205739	0.046711431	0	0	0	0.229247831	0	0.044129422	0.019800334	0	0.035474173	0	0.153286576	0.115340482	0	0.196771351	0	0.090318472	0	0.055714189	0	0	0.21	0.037543094	1.063203719	0	7.857534247
TCGA-24-1418-01A-01R-1565-13	0.086981167	0	0.004016441	0.058618002	0	0.332733127	0	0.056885942	0.043079221	0	0.012869951	0.005176412	0.06702996	0.071939475	0.079019045	0.102138455	0	0.063409032	0	0.011197095	0	0.004906675	0.05	0.099045702	1.054054351	0	7.989041096
TCGA-24-1417-01A-01R-1565-13	0.076002794	0	0.009000311	0.0162699	0	0.189795802	0.003076437	0.060119568	0.072674865	0	0.019791754	0.047373	0.000413992	0.217147872	0.057021195	0.161145364	0	0.043250802	0.026916344	0	0	0	0.02	0.156872713	1.024952958	0	7.824657534
TCGA-24-1416-01A-01R-1565-13	0	0.009794897	0.003248614	0	0	0.239016668	0	0.073826218	0.019828839	0	0	0.110587493	0.055791512	0	0.005129229	0.175897902	0	0.130055427	0	0.159851585	0	0.016971615	0.09	0.079135798	1.064318514	0	6.378082192
TCGA-24-1413-01A-01R-1565-13	0	0.026853872	0.000213348	0.027702239	0	0.148686036	0	0.111341541	0.041846044	0	0	0.034606337	0.021396287	0.147148837	0.044311566	0.161618928	0	0.170952756	0	0	0.041928822	0.021393389	0.03	0.12369606	1.040094711	0	6.312328767
TCGA-24-1105-01A-01R-1565-13	0.051471529	0	0.010057565	0.143748069	0	0.148574152	0.04651034	0.083319239	0.042859786	0	0	0.041168425	0	0.159593153	0.055300294	0.193929798	0.001113295	0	0	0.02096101	0	0.001393346	0.1	0.073187256	1.063376384	1	47.40821918
TCGA-24-1104-01A-01R-1565-13	0.013439482	0	0.005015944	0.12475692	0	0.285112338	0	0.07011363	0.090745775	0	0	0.08566587	0.054273891	0.003017477	0.073045913	0.144431613	0	0	0	0.049691209	0	0.00068994	0.19	0.044570912	1.096933138	1	63.55068493
TCGA-24-1103-01A-01R-1565-13	0.006956263	0.030765365	0	0.049390536	0	0.115417763	0	0.123355763	0	0.00303085	0	0.144703227	0.030316488	0.176752171	0.100439372	0	0	0.190137467	0.016200689	0	0.012534047	0	0.04	0.109896787	1.067401506	1	54.11506849
TCGA-24-0982-01A-01R-1565-13	0.098404656	0	0.000557432	0.02200558	0	0.345883798	0	0.072477095	0.065064638	0	0	0.071973909	0.003838362	0.155654518	0.077584521	0.084049915	0	0.001004549	0	0.001501027	0	0	0.08	0.091633669	1.067769688	1	22.32328767
TCGA-24-0979-01A-01R-1565-13	0	0	0	0.10113044	0	0.195399141	0	0.095101213	0.018402362	0	0	0.068249954	0.033952428	0.221135187	0.077163603	0.020306638	0	0.015439204	0.143563402	0	0.010156429	0	0.02	0.133872045	1.038139154	1	41.55616438
TCGA-24-0975-01A-02R-1565-13	0.139220087	0	0.053875436	0.088221964	0	0.217992858	0.000625455	0.007791958	0.105461783	0	0	0.063726377	0.02064661	0.081125	0.09481398	0.107884368	0	0	0.01590629	0	0	0.002707834	0	0.234106058	0.996208671	1	21.79726027
TCGA-24-0970-01B-01R-1565-13	0.101494179	0	0	0.032236839	0	0.117718488	0	0.042121504	0.062373842	0	0	0.050595594	0.021996952	0.219863009	0.021687677	0.224967106	0	0.088736501	0.016208307	0	0	0	0.02	0.137971085	1.033255006	1	11.63835616
TCGA-24-0968-01A-01R-1569-13	0.046356465	0.000173008	0.001144511	0.137035188	0	0.125465055	0	0.065054419	0.095635061	0	0	0.107053984	0.117793941	0.03164305	0.079398676	0.168327222	0	0.0119831	0	0.01283905	9.73E-05	0	0.08	0.089120763	1.06089924	1	19.66027397
TCGA-24-0966-01A-01R-1564-13	0	0.015999817	0	0.15045825	0	0.026722118	0	0.020421473	0.159525379	0	0	0.071904356	0.029685741	0	0.02869809	0.319171179	0	0.162356424	0	0.010781967	0.001565659	0.002709547	0.01	0.171970548	1.023538057	0	7.62739726
TCGA-23-2084-01A-02R-1568-13	0.004805155	0	0	0.013096228	0	0.237700432	0	0.048176525	0.048159388	0	0	0.052173901	0.245608185	0	0.044775676	0.181450442	0	0.102797772	0.021256296	0	0	0	0.03	0.121029464	1.03705956	1	49.84109589
TCGA-23-2081-01A-01R-1568-13	0.024486506	0	0	0.116595405	0	0.246835123	0	0.089962246	0.048909826	0	0	0.006005997	0.047277642	0.080360202	0.015042319	0.14767636	0	0.170674773	0	0.006173602	0	0	0.21	0.038320921	1.083263436	1	76.99726027
TCGA-23-2078-01A-01R-1568-13	0.149046094	0	0	0.180377339	0	0.165141078	0.017002703	0.020293897	0.092090299	0	0	0.04777727	0.020011462	0.045745532	0.14099928	0.040068369	0.007326147	0	0.074102991	0	0	1.75E-05	0.01	0.162087845	1.035818755	0	87.48493151
TCGA-23-2077-01A-01R-1568-13	0	0.068082729	0	0.08128518	0	0.135374301	0	0.034461929	0.068295703	0	0	0.024526378	0.024289106	0.1454971	0.063074409	0.343921649	0.00651517	0	0	0	0	0.004676347	0.01	0.172520458	1.021636639	0	115.890411
TCGA-23-1809-01A-01R-1566-13	0.097279307	0	0.01442069	0	0	0.178462819	0	0.051531287	0.022274714	0	0.008773126	0.002586036	0	0.472659075	0.053952344	0.070928843	0	0.014323025	0	0.012808735	0	0	0.04	0.109056069	1.078844609	0	0.526027397
TCGA-23-1123-01A-01R-1565-13	0.024682646	0	0.009004425	0.127243512	0	0.231803721	0.018381553	0.073513361	0.038998303	0	0.024987714	0	0.001641732	0.080488425	0.117449152	0.248189013	0	0	0	0.000951902	0	0.00266454	0.11	0.071868239	1.0707629	1	33.46849315
TCGA-23-1122-01A-01R-1565-13	0.060316082	0	0	0.015924149	0	0.124505747	0	0.102228566	0.030445415	0	0	0.076358779	0.097561303	0.085803061	0.089479114	0.158852571	0.074620226	0.068271387	0	0.0156336	0	0	0.02	0.139303546	1.02652907	1	39.09041096
TCGA-23-1120-01A-02R-1565-13	0.012935363	0.034232503	0.004129792	0.116036386	0	0.079717978	0	0.050116683	0.079033145	0	0	0.083487107	0.01777369	0.160938526	0.202340963	0.13969559	0	0	0.016569866	0	0	0.002992409	0	0.30990552	0.968830183	0	4.273972603
TCGA-23-1119-01A-02R-1565-13	0.032616116	0	0.051189427	0.094126828	0	0.171735052	0.034942048	0.097446298	0.091499417	0	0	0.03811634	0.053986983	0	0.104391634	0.220942673	0.001705603	0	0.00559503	0	0	0.001706553	0.04	0.10575933	1.049715159	0	129.9616438
TCGA-23-1118-01A-01R-1564-13	0	0.057074394	0	0.024421934	0	0.190689075	0	0.073240985	0.031156093	0.002227855	0	0.035015894	0.005632259	0.158678629	0.166498871	0.141038827	0	0.109993041	0.004178831	0	0	0.000153312	0	0.255574951	0.994068681	0	86.00547945
TCGA-23-1116-01A-01R-1564-13	0.026671713	0	0	0.006339351	0	0.071138375	0	0.019267129	0.069350439	0	0	0.037977681	0	0.231101948	0.088159318	0.224433622	0.011628843	0	0	0.101457112	0	0.112474469	0.02	0.127698452	1.053559224	1	19.4630137
TCGA-23-1114-01B-01R-1566-13	0.077815438	0	0	0	0	0.194166572	0	0.023361501	0.034558791	0	0	0.029181547	0.00512894	0.335446386	0	0.128330866	0	0.169267768	0	0.002742192	0	0	0.18	0.046477229	1.089973616	1	68.67945205
TCGA-23-1113-01A-01R-1564-13	0	0.136121968	0	0.01316576	0	0.173084069	0	0.038091647	0.028575846	0	0	0.025196388	0	0.262276862	0.004980426	0.265551219	0	0.013115262	0	0.025678555	0	0.014161998	0.2	0.042490739	1.083417507	1	31.2
TCGA-23-1111-01A-01R-1567-13	0.096135159	0	0.009717095	0.047472554	0	0.192754149	0	0.061492512	0.040368267	0.004189809	0	0.04375527	0.112905452	0.097464716	0.003147958	0.06553205	0	0.225065011	0	0	0	0	0.16	0.049235817	1.068253019	0	3.221917808
TCGA-23-1110-01A-01R-1564-13	0	0.115725291	0	0.153434981	0	0.142891676	0	0.043510422	0.071610381	0	0	0	0.085318949	0.351510623	0.035997677	0	0	0	0	0	0	0	0.15	0.052544484	1.084513109	0	54.50958904
TCGA-23-1109-01A-01R-1564-13	0.076796612	0	0.011953113	0.092549528	0	0.072228424	0	0.034669514	0.11418372	0	0	0.096325874	0	0.260400622	0.0407781	0.130312444	0.046197895	0	0	0.023604156	0	0	0.02	0.144525256	1.03687059	1	51.35342466
TCGA-23-1107-01A-01R-1564-13	0	0.008406505	0.060333494	0.110085169	0	0.043358028	0	0.073154361	0.028179129	0.010912201	0	0.07956901	0.033746008	0.265798219	0.094253662	0.073827224	0.0199598	0	0.095041998	0	0.00337519	0	0.04	0.101845574	1.047766324	1	0.295890411
TCGA-23-1032-01A-02R-1564-13	0.083210567	0.034150037	0	0	0	0.0916129	0	0.173815076	0	0	0	0.059441334	0.037189486	0.128979298	0.134565651	0	0	0.257035651	0	0	0	0	0.01	0.162712951	1.048820394	1	2.761643836
TCGA-23-1030-01A-02R-1564-13	0.05815952	0	0	0.049748472	0	0.084561823	0.003149484	0.02951055	0.105899498	0	0	0.027858894	0.007498713	0.447637812	0.071616402	0.088262016	0	0	0	0.026096817	0	0	0.03	0.119050734	1.071616908	0	29.12876712
TCGA-23-1029-01B-01R-1567-13	0.080696493	0	0	0.039079961	0	0.077579446	0	0.026210284	0.044503333	0	0	0.091792081	0.116805778	0.090625173	0.043327969	0.088402227	0	0.273729002	0.021305157	0	0	0.005943096	0.01	0.166870662	1.026985013	0	8.810958904
TCGA-23-1028-01A-01R-1564-13	0.110994297	0	0.023946885	0.02982985	0	0.203000127	0	0.031581004	0.095994147	0.012712078	0	0.101688888	0.004882323	0.114485398	0.171901002	0.021469182	0.003912771	0.073602048	0	0	0	0	0.01	0.178414513	1.03736844	0	49.41369863
TCGA-23-1027-01A-02R-1564-13	0	0.04089682	0	0.014432823	0	0.11465525	0	0.036980705	0.048011589	0	0	0.046982982	0.015703592	0.370254767	0.068190605	0.169068578	0.02227512	0.017648525	0	0.031010466	0	0.003888177	0	0.271301243	0.988859791	1	32.08767123
TCGA-23-1026-01B-01R-1569-13	0.025870776	0	0.009090058	0.090145448	0	0.254087953	0.003913908	0.052097992	0.109723415	0	0	0.074276861	0.072755051	0.066468862	0.119553654	0.098382244	0.014877286	0.008756491	0	0	0	0	0.02	0.143909286	1.044012336	0	26.82739726
TCGA-23-1024-01A-02R-1564-13	0.009698001	0.053263032	0	0.080048735	0	0.107209415	0	0.162634826	0.053916105	0	0	0.045592146	0.008426809	0.171382137	0.091075198	0.106259575	0	0.089211732	0.021282288	0	0	0	0.03	0.116570027	1.047169336	0	15.38630137
TCGA-23-1023-01R-01R-1564-13	0.070719268	0	0.024838431	0.039095501	0	0.15800972	0	0.095992679	0.070598575	0	0	0.032261378	0	0.258158675	0.089071606	0.013259686	0.004639627	0.077957418	0	0.065397437	0	0	0.04	0.106677936	1.05398468	0	40.5369863
TCGA-23-1023-01A-02R-1564-13	0.023245541	0	0.001895441	0.171038059	0	0.175393718	0	0.029645466	0.03785202	0	0	0.06725748	0.072792373	0.039971022	0.121717097	0.165198601	0	0.018434861	0.040435263	0	0	0.035123057	0.01	0.172115775	1.022823769	0	40.5369863
TCGA-23-1022-01A-01R-1564-13	0.144743408	0	0.011462839	0.025493111	0	0.087791097	0	0.02337882	0.067776677	0	0	0.057749446	0.023456175	0.213646324	0.06758198	0.246093568	0	0	0.030826556	0	0	0	0.12	0.068850478	1.063022057	1	49.67671233
TCGA-23-1021-01B-01R-1564-13	0.031224405	0.120916171	0	0.046415642	0	0.220950855	0	0.070356411	0.099236356	0	0	0.068965589	0.046184266	0.04936912	0	0.107830926	0	0.130185533	0	0	0	0.008364724	0.02	0.129790517	1.039533618	1	47.53972603
TCGA-20-1687-01A-01R-1566-13	0.099212948	0	0.005644405	0.051753921	0	0.281952345	0	0.059123127	0.071682011	0	0	0.030946375	0.110217146	0.030674421	0.109480539	0.136059544	0	0.01005288	0	0.003200337	0	0	0.02	0.13261408	1.039652536	0	2.663013699
TCGA-20-1686-01A-01R-1566-13	0.141245823	0	0.116129348	0	0	0.237639245	0	0.081188493	0.039673569	0	0.011112158	0	0.033625479	0.048253109	0.031123087	0.089521483	0	0.145477811	0.025010395	0	0	0	0	0.308415174	0.960398852	0	2.926027397
TCGA-20-1685-01A-01R-1566-13	0	0.021215013	0	0.036486094	0	0.184174451	0	0.009340321	0.069862761	0	0	0.005625817	0.023568018	0.221017025	0.104263909	0.305588822	0.016070892	0	0	0	0	0.002786877	0	0.300902936	0.969275792	0	16.70136986
TCGA-20-1684-01A-01R-1566-13	0	0.07539966	0	0.008734239	0	0.221254043	0	0.027171249	0.021389254	0	0	0.042612467	0.002697616	0.181040125	0.074131489	0.202342449	0	0.1265685	0.01665891	0	0	0	0.09	0.08312084	1.059013093	0	19.10136986
TCGA-20-1683-01A-01R-1566-13	0.074493134	0	0.316898491	0.126191653	0	0.092783056	0.008364527	0.036597849	0.036928532	0	0	0.011511101	0	0.124730001	0.027172065	0.11588718	0	0.005177239	0.023265171	0	0	0	0	0.426338068	0.91607232	0	25.38082192
TCGA-20-1682-01A-01R-1564-13	0.072246548	0	0.005351958	0.130123268	0	0.21840366	0.090020177	0.062012639	0.032805043	0	0	0.028791518	0.080726481	0.057509775	0.078187735	0.119594886	0.007640931	0.001893299	0.014692081	0	0	0	0.04	0.103968138	1.04673358	0	27.51780822
TCGA-20-0991-01A-01R-1564-13	0.011680867	0.011320615	0.011966698	0.138046105	0	0.173694031	0.030286211	0.032312587	0.109054148	0	0	0.068761516	0.003301423	0.110875807	0.068449857	0.170917732	0.016026379	0	0	0.016616327	0	0.026689697	0.15	0.052246137	1.075817494	0	26.20273973
TCGA-20-0987-01A-02R-1564-13	0	0.013129147	0.080952804	0.074260582	0	0.115726503	0	0.040967043	0.065340001	0.005515192	0.03209168	0.012063634	0.045107502	0.187606947	0.093703432	0.210678788	0.001600071	0	0.018794621	0	0	0.002462052	0.02	0.142647073	1.029337663	1	23.04657534
TCGA-13-A5FT-01A-11R-A406-31	0.149253817	0	0.053008556	0.008318076	0	0.091389177	0	0.100277802	0.036344097	0.002111809	0	0.040871565	0.003981245	0.081784656	0.030816369	0.02834689	0	0.345755401	0.02774054	0	0	0	0.01	0.214523388	1.016101198	0	70.45479452
TCGA-13-2060-01A-01R-1568-13	0.049767448	0	0.023509161	0.172804003	0	0.141015165	0.033958288	0.096164618	0.030215627	0	0	0.018004808	0.073430898	0.011778134	0.128020243	0.168393672	0	0.042764555	0.010173381	0	0	0	0.04	0.108549783	1.050374139	0	77.88493151
TCGA-13-1512-01A-01R-1565-13	0	0.041637689	0	0.077292393	0	0.038208408	0.001039891	0.071069179	0.086938705	0	0.032679219	0.0070959	0	0.324527904	0.159059869	0.110569693	0.022909422	0	0	0.026971727	0	0	0.04	0.102291479	1.070785882	0	14.53150685
TCGA-13-1511-01A-01R-1565-13	0	0.043455574	0	0.055824032	0	0.213295242	0	0.006445792	0.03595337	0	0	0.07309298	0.019886557	0.137016949	0.115317611	0.15485674	0	0.132504667	0.011955729	0	0	0.000394757	0.02	0.144221351	1.03977992	1	54.24657534
TCGA-13-1510-01A-02R-1565-13	0.003138956	0	0.010174243	0.167486025	0	0.186698198	0	0.039417567	0.169483199	0	0	0.031112797	0.017438048	0.12042825	0.085509259	0.139486401	0.002709148	0.014173919	0.01274399	0	0	0	0.02	0.133672212	1.050687642	1	44.67945205
TCGA-13-1509-01A-01R-1565-13	0.05416389	0	0.024955965	0.132382016	0	0.087996629	0	0.06791385	0.083313968	0.034600162	0	0.009203228	0.047058357	0.087191423	0.158805984	0.164615657	0	0	0	0.047798872	0	0	0.04	0.101765433	1.054239961	0	80.15342466
TCGA-13-1507-01A-01R-1565-13	0.000456525	0.013799937	0.051268311	0.099054744	0	0.159387357	0.062247878	0.09983073	0.014800025	0	0	0.076133641	0.024703831	0.072347345	0.112124594	0.122642152	0.004777816	0.000808072	0	0.060779291	0.020488014	0.004349737	0.08	0.093343619	1.053763217	1	65.52328767
TCGA-13-1506-01A-01R-1565-13	0.080778508	0	0	0.050900047	0	0.165846082	0	0.024483949	0.06637625	0	0	0.071472209	0.035840859	0.086518441	0.024666478	0.041942774	0	0.261425667	0	0.073305508	0	0.01644323	0.06	0.098401075	1.058282879	1	34.15890411
TCGA-13-1505-01A-01R-1565-13	0.039940854	0	0.031826807	0.120578614	0	0.24614099	0	0.134538405	0.040592137	0	0	0.005448431	0.057692739	0.048919808	0.086002777	0.138439945	0.010846444	0.013876195	0.018855918	0	0	0.006299936	0.09	0.084880033	1.062287755	0	65.68767123
TCGA-13-1501-01A-01R-1565-13	0.10913026	0	0	0.041010818	0	0.29393038	0	0.052480595	0.06818047	0	0	0.020268925	0.023502135	0.21290293	0.059777394	0.091211793	0.011801481	0.010452519	0.005350301	0	0	0	0.04	0.109236009	1.051296883	1	43.2
TCGA-13-1499-01A-01R-1565-13	0.102251388	0	0.092755273	0.171223809	0	0.112202878	0.022139845	0.061873408	0.116083411	0	0	0.045992221	0.032640351	0.037546394	0.096857805	0.052738031	0.006869453	0	0.040465869	0	0	0.008359863	0	0.249116473	0.99215366	0	115.0684932
TCGA-13-1498-01A-01R-1565-13	0	0.045897801	0	0.119385221	0	0.193836591	0	0.055974855	0.053819413	0	0	0.108644601	0.010926333	0.193409759	0.101247132	0.077058074	0.009326948	0.028481995	0	0.001991277	0	0	0	0.244814604	0.997577065	1	66.14794521
TCGA-13-1497-01A-01R-1565-13	0.031413652	0.002947506	0.058637678	0.103628093	0	0.185384152	0	0.080651776	0.074926099	0	0	0.035598403	0.001942949	0.168289833	0.134876528	0.092701925	0	0.02617216	0.002829246	0	0	0	0.03	0.114331005	1.054275602	0	127.2657534
TCGA-13-1496-01A-01R-1565-13	0	0.170937278	0.017623143	0.099224611	0	0.073096874	0.031853618	0.087339681	0.059685976	0.067552888	0	0.023222064	0	0.002058494	0.126770808	0.125188534	0	0.0765375	0.012520661	0	0	0.026387869	0	0.249950908	0.989324462	1	4.24109589
TCGA-13-1495-01A-01R-1565-13	0	0.050977775	0	0	0	0.348165611	0	0.081654378	0	0.04108909	0	0.062561619	0.039759299	0.048239908	0.247282151	0.042938105	0	0	0.037332064	0	0	0	0.15	0.053694469	1.112445887	1	90.37808219
TCGA-13-1492-01A-01R-1565-13	0.108207444	0	0.019478221	0.173675197	0	0.071298983	0	0.03501763	0.073005615	0	0	0.022543323	0.051608597	0.084528241	0.051740089	0.183780606	0	0.109222472	0.015893582	0	0	0	0.01	0.162398268	1.018250462	1	125.5561644
TCGA-13-1489-02A-01R-1565-13	0.0440056	0	0.005409208	0.137180178	0	0.055328822	0	0.10389466	0.037329671	0	0	0.09354662	0.009639098	0	0.120921572	0.078767149	0.021444938	0.102418646	0	0.183416196	0.002387434	0.004310208	0.02	0.127759294	1.059838388	1	83.93424658
TCGA-13-1489-01A-01R-1565-13	0	0.141060877	0	0.031842691	0	0.208317867	0	0.006937186	0.055115537	0	0	0.087496063	0.128499117	0.081178623	0.062540304	0.047703329	0	0.145927263	0	0	0.003381144	0	0.28	0.026425744	1.077878949	1	83.93424658
TCGA-13-1488-01A-01R-1565-13	0.068220582	0	0.042224082	0.143579453	0	0.024885776	0.022162675	0.076051589	0.141123066	0	0.025188602	0.026374848	0.023555349	0.176079267	0.148880191	0.014297557	0.001421499	0.062607078	0	0.003348386	0	0	0.02	0.147528138	1.042364025	1	70.81643836
TCGA-13-1487-01A-01R-1565-13	0.087824202	0	0	0.05754681	0	0.160189106	0	0.116643015	0.062295755	0	0	0.08284888	0	0.190787184	0.1122209	0.079641812	0.022353896	0.008307932	0.014080036	0	0	0.005260472	0.02	0.128726541	1.044533532	1	22.3890411
TCGA-13-1485-01A-02R-1565-13	0	0.00988653	0	0.024709299	0	0.16739263	0	0.012689929	0.069046513	0	0.022260888	0	0	0.396061801	0.008565427	0.145134804	0.071196796	0	0	0.068344947	0.004710436	0	0.01	0.178434149	1.03994371	1	20.67945205
TCGA-13-1483-01A-01R-1565-13	0.007765256	0.008250061	0	0.025751203	0	0.161458428	0	0.091807318	0.06051612	0	0	0.004852391	0.000565262	0.263008023	0.038540159	0.136830725	0	0.144016801	0	0.056145049	0.000493205	0	0.01	0.173624438	1.02731372	1	29.42465753
TCGA-13-1482-01A-01R-1565-13	0.014786453	0.009853155	0	0.007240044	0	0.159638316	0	0.106166693	0.08197748	0	0	0.154999446	0.020444957	0.05549157	0.101763202	0.163175246	0	0.092384662	0	0.032078774	0	0	0.12	0.06677074	1.08040717	1	61.70958904
TCGA-13-1481-01A-01R-1565-13	0.012898483	0.010101535	0.169303656	0.11222181	0	0.140561295	0	0.033941177	0.124511191	0	0	0.028459735	0.020048241	0.060324439	0.122609479	0.141369621	0	0	0	0.023649338	0	0	0	0.262368935	0.986513156	1	87.05753425
TCGA-13-1477-01A-01R-1565-13	0.043423984	0.030771582	0	0.028656025	0	0.185499284	0	0.026921715	0.108305998	0	0	0.074447963	0.00266	0.14172144	0.167981315	0.10395248	0.034422951	0	0	0.051235262	0	0	0.19	0.04482701	1.085505253	1	54.64109589
TCGA-13-1411-01A-01R-1565-13	0.026432405	0.005519774	0	0.05420066	0	0.165311098	0.030515946	0.015220034	0.044629393	0	0	0.050535129	0	0.286721964	0.102262845	0.171301452	0.00249444	0	0	0.005958778	0	0.038896081	0.13	0.061373689	1.079409943	1	17.45753425
TCGA-13-1410-01A-01R-1565-13	0.062828377	0	0.027222557	0.028920603	0	0.223926345	0	0.078905914	0.050220874	0	0.002334297	0.021213973	0.003322701	0.10310004	0.145133582	0.171071957	0	0.042280544	0	0.039518236	0	0	0.03	0.122873731	1.045166767	0	81.00821918
TCGA-13-1409-01A-01R-1565-13	0	0.070964019	0.030244769	0	0	0.024320703	0	0.083021576	0	0.046553644	0	0.043139216	0	0.591902528	0.005618408	0	0	0	0.101074848	0	0.00316029	0	0.04	0.107179807	1.099048271	1	57.27123288
TCGA-13-1408-01A-01R-1565-13	0.080383788	0	0.01895181	0.059468542	0	0.18521705	0	0.068477549	0.066514089	0	0	0.047394	0.018084783	0.208378721	0.129757822	0.085153617	0	0	0	0.032218228	0	0	0.04	0.102656251	1.055234003	1	55.23287671
TCGA-13-1407-01A-01R-1565-13	0.002400705	0.202169475	0	0.15761386	0	0.020282162	0	0.09286421	0.045815225	0	0	0.136066897	0.011509318	0.250762551	0.033911455	0.001496432	0	0.04510771	0	0	0	0	0.01	0.212297681	1.013582651	0	83.30958904
TCGA-13-1405-01A-01R-1565-13	0.201927081	0	0.070321005	0.186789947	0	0.155393158	0.034155431	0.019401923	0.029851096	0	0	0.091037649	0.014694268	0.079107285	0.070253857	0.017531865	0	0.004274035	0.025261399	0	0	0	0	0.309716676	0.968284381	1	28.5369863
TCGA-13-1404-01A-01R-1565-13	0.088338745	0	0	0.025049804	0	0.11146168	0	0.110638294	0.092100551	0	0	0.053092594	0.051068076	0.090591746	0.146060913	0.203864767	0.003418181	0.005802434	0	0.018512213	0	0	0.08	0.089574409	1.057594122	0	81.17260274
TCGA-13-1403-01A-01R-1565-13	0	0.012963998	0	0.01512987	0	0.255650504	0	0.025791697	0.055804987	0	0	0.096862339	0	0	0	0.115883786	0	0.410923436	0.008125008	0	0	0.002864374	0.18	0.046999057	1.115910641	1	77.09589041
TCGA-13-0924-01A-01R-1564-13	0.064375771	0	0	0.171690598	0	0.069600491	0.004223137	0.083300075	0.093405124	0.00507845	0	0.073897877	0.027433252	0.076594853	0.132868887	0.11659061	0.004700895	0	0	0.068569069	0.003890824	0.003780086	0.09	0.083971933	1.068214234	0	85.93972603
TCGA-13-0923-01A-01R-1564-13	0.032385184	0	0.001555877	0.201851832	0	0	0	0.262839677	0.046455476	0	0.003907495	0.065152391	0.014093311	0.049267016	0.080696861	0.043084341	0	0.105371433	0	0.090283198	0	0.003055908	0.03	0.122878306	1.062054534	0	83.7369863
TCGA-13-0920-01A-01R-1564-13	0.014662956	0.06194639	0.004294502	0.174759093	0	0.231189394	0.014903046	0.091208678	0.037314093	0	0	0.046214573	0	0.051639766	0.109384182	0.074840454	0.007805518	0.06376009	0.016077263	0	0	0	0.08	0.089034103	1.074257856	1	48.7890411
TCGA-13-0919-01A-01R-1564-13	0.015410659	0.02702823	0	0.018027783	0	0.12913026	0	0.059482105	0.062810569	0	0	0.043854381	0.005836495	0.288220202	0.090123205	0.209954545	0	0	0	0.050055361	0	6.62E-05	0.01	0.208462162	1.013260122	0	84.5260274
TCGA-13-0916-01A-01R-1564-13	0.037765396	0	0.005921236	0.232296867	0	0	0.018748772	0.123122049	0.074879904	0	0	0.038872761	0	0.187387202	0.152281586	0.121116213	0	0	0.007608013	0	0	0	0	0.257878967	0.992344083	0	58.68493151
TCGA-13-0913-02A-01R-1564-13	0.023137249	0.04115527	0.004222032	0.177603562	0	0.052549381	0.029221925	0.092556322	0.149307265	0	0	0.058311816	0.005797152	0.055326333	0.137571273	0.096663458	0.061781477	0.012502373	0.000887447	0	0	0.001405664	0.02	0.149841287	1.041841303	0	109.3150685
TCGA-13-0913-01A-01R-1564-13	0.000121633	0.047674191	0	0.143547587	0	0.117347461	0	0.05176134	0.077544705	0	0	0.094166583	0.016105315	0.117133675	0.073056387	0.030851836	0.001090575	0.000869895	0.228728818	0	0	0	0.2	0.039136934	1.078992811	0	109.3150685
TCGA-13-0911-01A-01R-1564-13	0.065437258	0	0.022991151	0.030234245	0	0.052441049	0	0.013868072	0.08080515	0	0	0.003921162	0.037434997	0.45609863	0.059010695	0.102786049	0.06967005	0	0	0.005301493	0	0	0.02	0.153431777	1.057067374	1	44.54794521
TCGA-13-0908-01B-01R-1565-13	0.039610318	0	0.003019959	0.026205224	0	0.243256348	0.023045123	0.08009989	0.059021164	0	0	0.029037494	0.040234882	0.135546299	0.105486311	0.208997954	0.002142493	0	0.003315405	0.000297081	0	0.000684054	0.13	0.061826633	1.068042729	1	60.59178082
TCGA-13-0906-01A-01R-1564-13	0.085958707	0	0.019834071	0.10480258	0	0.145244062	0	0.109247713	0.101825948	0	0	0.071480458	0.010203355	0.054467807	0.163367696	0.021938688	0.009072624	0.093909047	0	0.003765994	0.00488125	0	0.02	0.1289886	1.064687844	0	118.9808219
TCGA-13-0905-01B-01R-1565-13	0.097022822	0	0.013610378	0.072184885	0	0.230735272	0	0.084242006	0.10802309	0	0	0	0	0.090632518	0.068630347	0.032338492	0	0.167838518	0	0.034741672	0	0	0.02	0.133219277	1.048530008	0	123.1561644
TCGA-13-0901-01B-01R-1565-13	0.152785753	0	0	0.015765706	0	0.219744291	0.010076364	0.028573764	0.019697801	0.009948725	0	0	0.163323875	0.046121579	0	0.077977577	0	0.243636841	0	0.009388102	0.002959621	0	0.01	0.179218778	1.014064804	0	19.36438356
TCGA-13-0900-01B-01R-1565-13	0.011275247	0.036969968	0	0.031109219	0	0.255648928	0.00862985	0.089135372	0.02476736	0.006452161	0.000277861	0	0.060861857	0.078937292	0.216167563	0.107638592	0	0.036244669	0.035884062	0	0	0	0.02	0.141489559	1.050974245	1	66.14794521
TCGA-13-0899-01A-01R-1564-13	0.008174899	0.022671695	0.045219852	0.100511823	0	0.011361266	0	0.086637345	0.085827139	0	0	0.097332651	0.011662099	0.187982506	0.04490809	0.121797969	0.050136058	0	0	0.116862531	0	0.008914077	0.02	0.133559566	1.037850465	1	71.7369863
TCGA-13-0897-01A-01R-1564-13	0.009463957	0	0.004431915	0.123017108	0	0.158384222	0.004592889	0.035198169	0.075189276	0	0	0.128083528	0.009356386	0.116508698	0.105070267	0.110824953	0.018988108	0	0.100890524	0	0	0	0.01	0.188399858	1.018515099	1	71.7369863
TCGA-13-0893-01B-01R-1565-13	0.050766758	0	0	0.14169002	0	0.144245994	0.030584404	0.03063325	0.134727013	0	0.04690033	0.025637003	0.003437248	0.064419692	0.122696683	0.120043475	0	0.044905315	0.039312815	0	0	0	0.01	0.178798903	1.024563617	1	43.36438356
TCGA-13-0891-01A-01R-1564-13	0.022322828	0	0.006580687	0.080254412	0	0	0	0.035365184	0.157195073	0.018630981	0.002383091	0.046637367	0	0.281045453	0.077811131	0.195276165	0	0.049485738	0.027011888	0	0	0	0.03	0.111568465	1.055770192	1	102.8383562
TCGA-13-0890-01A-01R-1564-13	0.033956042	0	0.034469801	0.105821051	0	0.140069527	0	0.029430423	0.065956491	0	0	0.098452867	0.016832937	0.10047484	0.057567159	0.202485153	0.006841238	0.006411294	0.082921827	0	0	0.018309351	0.08	0.08821301	1.047668536	0	145.4465753
TCGA-13-0888-01A-01R-1564-13	0.277447606	0	0.023123061	0.018999128	0	0.079374611	0	0	0.029863061	0	0	0.049971894	0	0.393813547	0	0.058841152	0	0.029098625	0.039467315	0	0	0	0.15	0.053658064	1.099483514	1	92.41643836
TCGA-13-0887-01A-01R-1564-13	0.127838832	0	0.054083445	0.047777237	0	0.161206475	0	0.072391242	0.025808063	0	0	0.048152399	0.012690479	0.048702069	0.020878239	0.084944027	0	0.176035102	0	0.102279613	0.011655194	0.005557583	0	0.238253124	0.988922399	1	66.6739726
TCGA-13-0886-01A-01R-1569-13	0.05273717	0.009240772	0	0.092659969	0	0.180877247	0	0.122088269	0.06586205	0	0	0.046778547	0.038127003	0.098170377	0.116628263	0.137754464	0	0.0352744	0	0.00380147	0	0	0.08	0.089028818	1.062580124	0	153.369863
TCGA-13-0885-01A-02R-1569-13	0	0.032929529	0	0.199815193	0	0.099701364	0.019402305	0.052914953	0.155302598	0	0	0.047170306	0.004468193	0.010872326	0.124000553	0.198915605	0.01269197	0	0.041815105	0	0	0	0	0.286989852	0.976087966	0	111.3863014
TCGA-13-0884-01B-01R-1565-13	0.061901544	0	0.010162577	0.144226558	0	0.182810149	0	0.089272036	0.130995804	0.017892013	0	0.115811515	0.010440769	0.056151584	0.078197855	0.048120345	0	0.022995357	0.031021895	0	0	0	0.01	0.18314733	1.038521062	1	107.1780822
TCGA-13-0883-01A-02R-1569-13	0.04599514	0	0.000678728	0.089994638	0	0.106834391	0	0.003734041	0.054070858	0	0	0.001973897	0	0.39280035	0.048699941	0.205135167	0.003561819	0	0	0.033958093	0	0.012562938	0.01	0.169216169	1.045146625	1	68.94246575
TCGA-13-0804-01A-01R-1564-13	0	0.125196293	0	0.123894123	0	0.083750063	0	0.035015825	0.058548511	0	0	0.125024927	0.055707207	0	0.021813664	0.26013502	0.022710875	0	0	0.070717962	0.012471572	0.005013959	0.02	0.129735217	1.037676667	1	35.27671233
TCGA-13-0801-01A-01R-1564-13	0	0.045564126	0	0.061228629	0	0	0	0.020151407	0.091634855	0	0	0.068106904	0.02722902	0.282665174	0.086162513	0.281924058	0.034557349	0	0.000775964	0	0	0	0.13	0.061507272	1.086261636	1	45.99452055
TCGA-13-0800-01A-01R-1564-13	0	0.012813539	0	0.131321027	0	0	0	0.124954001	0.048207037	0	0	0.057226236	0.085471555	0.128767423	0	0.044314329	0	0.102690659	0.246608958	0	0.017625236	0	0.5	-0.000699461	1.080726361	0	87.48493151
TCGA-13-0799-01A-01R-1564-13	0	0.014927848	0.014582793	0.087423055	0	0	0	0.171591886	0.122106689	0	0	0.077606231	0	0.173897874	0.153612302	0	0	0.171753849	0	0.011100977	0	0.001396496	0.01	0.221228315	1.023076574	0	83.34246575
TCGA-13-0797-01A-01R-1564-13	0	0.041692254	0.023715398	0.134826805	0	0.232839848	0	0.100547881	0.092101543	0	0	0.102672728	0.015052178	0	0.044338373	0.136274964	0	0.060661306	0	0.015257234	0	1.95E-05	0.08	0.089860535	1.077207806	0	69.73150685
TCGA-13-0795-01A-01R-1564-13	0.023957611	0	0.027102863	0.120791784	0	0.218728426	0	0.028726244	0.051550304	0	0	0.036217934	0.127494142	0	0.032777963	0.280263838	0	0.045191275	0.006935855	0	0.00026176	0	0.01	0.168568944	1.017455247	1	20.35068493
TCGA-13-0768-01A-01R-1569-13	0.105683526	0	0.071074008	0.194141761	0	0.161148506	0.136583345	0.049268113	0.07009413	0.008178517	0	0	0.004190246	0.044566258	0.063405707	0.054187469	0.005428924	0.009136507	0.018257784	0	0	0.004655201	0.01	0.227838296	1.001747667	1	58.65205479
TCGA-13-0766-01A-02R-1564-13	0.026450408	0.010550016	0	0.095791967	0	0.040182442	0	0.076277723	0.0163556	0.044055308	0	0.068972039	0.040038993	0.121784386	0.037839487	0.181645742	0	0.205884882	0.032073847	0	0	0.002097159	0.01	0.190889404	1.012252884	1	56.71232877
TCGA-13-0765-01A-01R-1564-13	0.029791346	0	0	0.066504765	0	0.164059162	0	0.011731825	0.121087032	0	0	0.049402982	0.048369364	0.343771531	0.006779037	0.09824125	0	0.010567349	0	0.049694357	0	0	0.01	0.161600154	1.037753279	1	45.66575342
TCGA-13-0762-01A-01R-1564-13	0.032516928	0	0.00301165	0.023943725	0	0.13817185	0	0.008881151	0.110061958	0	0	0.104845169	0	0.425733295	0.014630192	0.103501664	0	0	0.034702418	0	0	0	0.02	0.149183108	1.055091227	0	111.7808219
TCGA-13-0760-01A-01R-1564-13	0	0.042464344	0.007627231	0.209279912	0	0.019860525	0	0.071825443	0.139023165	0	0.084013078	0.047575721	0.000484375	0.093249	0.082632645	0.183057891	0	0	0.004069364	0	0	0.014837306	0.03	0.121069204	1.054222842	1	11.53972603
TCGA-13-0730-01A-01R-1564-13	0	0.052173692	0	0.067768987	0	0.05274846	0	0.052726661	0.066202474	0.011289879	0	0.107512435	0	0.30566347	0.034296957	0.129312956	0.049157995	0	0	0.071146036	0	0	0.09	0.085424661	1.070762574	1	17.81917808
TCGA-13-0727-01A-01R-1564-13	0	0.131997989	0	0.087378725	0	0.165264616	0	0.029038935	0.090563011	0	0	0.041632234	0.045181091	0.152746037	0.056910361	0.181814097	0	0	0.015252433	0	0	0.002220472	0.09	0.080011948	1.054365079	1	15.1890411
TCGA-13-0726-01A-01R-1564-13	0	0.004037913	0	0.029834878	0	0.355916142	0	0.005651722	0.127873968	0	0.047863984	0.086758692	0.021046651	0.024901402	0.066422433	0.168434696	0	0.056237545	0.005019974	0	0	0	0.09	0.079132872	1.080566943	1	31.2
TCGA-13-0725-01A-01R-1564-13	0.158380713	0	0.089955042	0.048309489	0	0.081245586	0	0.051486801	0.052453693	0	0.008932809	0	0.036400864	0.010323712	0.037197501	0.341209914	0	0.068087744	0	0.003795166	0	0.012220966	0	0.322197672	0.952323157	1	12.39452055
TCGA-13-0724-01A-01R-1564-13	0.162284015	0	0	0.17094226	0	0.077276513	0	0.052703463	0.113179235	0	0	0.032228825	0.00631848	0.13606678	0.041872625	0.117059911	0	0.069387608	0.009608663	0	0	0.011071622	0.01	0.200918586	1.008454408	1	2.728767123
TCGA-13-0720-01A-01R-1564-13	0.081557722	0	0.065424321	0	0	0.253739947	0	0.096541371	0.002617819	0.01389061	0	0.052624585	0.01262827	0.132833879	0.051086744	0.00785109	0	0.207945983	0.021257659	0	0	0	0.01	0.191067628	1.015949195	1	44.54794521
TCGA-13-0714-01A-01R-1564-13	0.169426216	0	0.023327044	0.11118864	0	0.146903739	0	0.017561958	0.110506963	0	0	0.136676292	0.017110539	0.065650056	0.071719687	0.098709233	0.004436962	0	0.026169002	0	0	0.000613669	0	0.250447172	0.993751028	1	6.21369863
TCGA-10-0938-01A-02R-1564-13	0.115088919	0	0.001250394	0.206008169	0	0	0	0.079551089	0.115798226	0	0	0.106965211	0.014278273	0.155968538	0.024345273	0	0	0.180745908	0	0	0	0	0.17	0.0486964	1.090819728	1	20.90958904
TCGA-10-0937-01A-02R-1564-13	0	0.070119688	0	0.155188475	0	0.13533305	0	0.055854062	0.132951398	0	0	0.141889502	0.014705889	0.079626373	0.037598807	0.163721768	0.000648376	0.005030888	0	0.002123168	0	0.005208556	0	0.266218043	0.990428492	1	19.9890411
TCGA-10-0936-01A-01R-1564-13	0.088877688	0	0.026284079	0.069331281	0	0.175205833	0	0.157635506	0.097427694	0	0	0.047252383	0.021190665	0.011830892	0.07745518	0.064802489	0	0.149205757	0	0.013500554	0	0	0.02	0.143131593	1.046648394	1	36.92054795
TCGA-10-0934-01A-02R-1564-13	0.152206459	0	0	0	0	0.018022914	0	0	0.180392903	0	0.025664894	0	0.190163914	0.282602551	0	0.024068019	0	0.094216234	0	0.032662112	0	0	0.94	-0.029417775	1.103832548	1	6.706849315
TCGA-10-0933-01A-01R-1569-13	0.003372714	0.094954445	0	0.130591839	0	0.128982953	0	0.015032947	0.056639148	0	0	0.151952273	0.086395316	0.04802197	0.061728737	0.098880281	0	0.066983962	0.04624807	0	0.010215345	0	0.09	0.079906032	1.062413164	1	14.6630137
TCGA-10-0931-01A-01R-1564-13	0.103998209	0	0	0.053322169	0	0.264918403	0	0.068012609	0.025636375	0.005177189	0.001770924	0.012205857	0.080678315	0.08163724	0.030735494	0.084348343	0	0.075915013	0	0.111643861	0	0	0.02	0.128755662	1.032998495	1	32.87671233
TCGA-10-0928-01A-02R-1564-13	0.002118321	0.080490077	0	0.002457943	0	0.290590979	0	0	0.028440272	0	0	0.091833239	0.008509202	0.160365898	0	0.035698479	0.126594269	0.139073903	0	0.033827418	0	0	0.14	0.057986774	1.065204722	1	18.50958904
TCGA-10-0927-01A-02R-1564-13	0	0.025187301	0.048957737	0.132477838	0	0	0	0.06180306	0.008124579	0.072774205	0	0.062618007	0.035105707	0.223288043	0.019135393	0.00396542	0	0	0.283521085	0	0.023041624	0	0.03	0.110804433	1.046917798	1	81.8630137
TCGA-10-0926-01A-01R-1564-13	0.114451619	0	0	0.141980311	0	0.040622372	0.00042361	0.067314696	0.037857203	0	0	0.048146373	0.017835009	0.210915739	0.065792695	0.144315504	0	0.007405232	0	0.078771194	0.024168443	0	0.02	0.134125318	1.03519913	1	25.90684932
TCGA-09-2056-01B-01R-1568-13	0.018803349	0	0	0.121784326	0	0.094040116	0	0.058838133	0.058765294	0	0	0.072430758	0.04871048	0.048055038	0.061554689	0.173917722	0.043449995	0.02131889	0	0.149099241	0	0.02923197	0.04	0.103635486	1.048456501	0	12.46027397
TCGA-09-2054-01A-01R-1568-13	0.149985465	0	0.060157291	0.064420539	0	0.081913988	0	0.055844422	0.04894377	0	0	0.019808169	0.00325642	0.153222099	0.064364901	0.285386909	0	0	0.01010353	0	0	0.002592497	0	0.248930635	0.986209261	1	20.94246575
TCGA-09-2053-01C-01R-1568-13	0.071666037	0	0.068799395	0.086378593	0	0.157890727	0	0.057113988	0.103702699	0	0.00513666	0.055883367	0.005217616	0.157562726	0.083716988	0.144637314	0.002293891	0	0	0	0	0	0.01	0.174512807	1.020732422	0	39.74794521
TCGA-09-2051-01A-01R-1568-13	0.054365226	0	0	0.036379636	0	0.190433552	0.010032513	0.093470558	0.041154675	0	0.027525261	0.042769371	0.042025823	0.037980961	0.04624126	0.176341167	0	0.163634959	0.036774428	0	0	0.00087061	0.03	0.121136956	1.036708494	0	63.09041096
TCGA-09-2048-01A-01R-1568-13	0.001962295	0.021780549	0	0.032052864	0	0.123867831	0	0.071941744	0.08913745	0.074936872	0	0.019021946	0.04003509	0.150239998	0.046832724	0.226474723	0.003076506	0	0	0.087205895	0	0.011433514	0.3	0.024939523	1.079854237	1	4.536986301
TCGA-09-2045-01A-01R-1568-13	0.045391679	0	0.007628989	0.070582336	0	0.174632315	0	0.023596903	0.076413319	0	0	0.059367329	0.081934465	0.012638696	0.034893928	0.174560522	0	0.195242514	0.032067349	0	0	0.011049658	0.06	0.096141205	1.047540151	1	35.14520548
TCGA-09-2044-01B-01R-1568-13	0.074854307	0	0.018232506	0.126781068	0	0.02153809	0	0.064322086	0.110780399	0	0	0.074828602	0.079688314	0.093674517	0.078934861	0.227509632	0	0	0	0.006814638	0	0.02204098	0.01	0.17038532	1.0174783	0	6.115068493
TCGA-09-1674-01A-01R-1566-13	0.194616827	0	0	0	0	0.214687171	0	0	0.006279539	0	0	0.075958016	0	0.328444279	0.009222668	0.091688488	0	0.021035105	0	0.058067907	0	0	0.53	-0.003391156	1.109499105	0	8.547945205
TCGA-09-1673-01A-01R-1566-13	0.002455598	0.019782334	0.001104229	0.053137711	0	0.107705658	0.020236765	0.030985737	0.005309229	0	0	0.078456458	0.0156008	0.253829763	0.07388941	0.119302931	0.000635716	0	0.197837887	0	0.012317676	0.007412098	0.08	0.093894061	1.051452847	0	3.024657534
TCGA-09-1670-01A-01R-1566-13	0	0.158664541	0	0.018791195	0	0.280246302	0	0.031694812	0.023701731	0	0	0.044330445	0.022134507	0.003508452	0.099578914	0.257490077	0	0.009552834	0	0.012646967	0	0.037659223	0.02	0.12817945	1.035697064	0	5.852054795
TCGA-09-1669-01A-01R-1566-13	0.042761954	0	0.03820463	0.190008136	0	0.121025287	0.018507069	0.090412557	0.109213395	0	0	0.010454776	0.014833037	0.154877633	0.058042697	0.130194732	0.006164664	0	0	0.015299434	0	0	0.04	0.107395209	1.053334784	0	30.50958904
TCGA-09-1668-01B-01R-1566-13	0.126727855	0	0.010237693	0.043653036	0	0.145890696	0	0.085349585	0.066904899	0	0	0.068683935	0.000866805	0.111118669	0.064089647	0.088622545	0.006932062	0.09418441	0	0.082166432	0	0.004571731	0.01	0.179749337	1.01557413	0	55.36438356
TCGA-09-1667-01C-01R-1566-13	0.06188901	0	0.020966729	0.089036112	0	0.054986493	0	0.050250429	0.108032138	0	0.009500594	0.076198362	0.015954185	0.223661058	0.144292943	0.131431979	0	0.013799967	0	0	0	0	0.02	0.135004563	1.045944827	0	61.8739726
TCGA-09-1666-01A-01R-1566-13	0.004290764	0.003121368	0	0.100857644	0	0.058370305	0	0.065097528	0.158387089	0	0.028627734	0	0	0.218317379	0.214008711	0.060232871	0.016026867	0	0	0.068275303	0	0.004386438	0	0.337385277	0.958316305	0	57.6
TCGA-09-1665-01B-01R-1566-13	0.005469495	0.043745896	0	0.04975479	0	0.166533905	0	0.123683884	0.055904496	0.052114453	0	0.038982564	0.02304552	0.001022107	0.149371543	0.180971494	0	0.088941101	0.020458751	0	0	0	0.14	0.060866878	1.080913025	1	41.62191781
TCGA-09-1662-01A-01R-1566-13	0.012939668	0	0	0.038834939	0	0.241855423	0	0.0178889	0.079033604	0	0	0.061808618	0.051953359	0.291659002	0.051566197	0.120036927	0.016566142	0	0	0.004914957	0	0.010942265	0	0.266121999	0.984807726	1	89.3260274
TCGA-09-1661-01B-01R-1566-13	0.125932044	0	0.005826066	0.082486217	0	0.176447203	0	0.041954706	0.03318694	0	0	0.061042442	0.075887215	0.042969307	0.003541243	0.171620359	0	0.164302645	0.005099171	0.009704442	0	0	0.02	0.153302704	1.021833547	1	38.43287671
TCGA-09-1659-01B-01R-1564-13	0.000353299	0.006508994	0.000335217	0.083613729	0	0.086455325	0	0.019482555	0.150597488	0	0	0.075340553	0.03358267	0.278902354	0.061679994	0.159650922	0.001168399	0.042020119	0	0	0	0.000308381	0.01	0.168074944	1.032074276	1	9.994520548
TCGA-09-0369-01A-01R-1564-13	0.040786976	0	0	0.041801298	0	0.051118408	0	0	0.047786003	0	0.020251411	0	0	0.260158043	0.022613404	0.515484457	0	0	0	0	0	0	0.01	0.216346827	1.03271907	1	35.57260274
TCGA-09-0367-01A-01R-1564-13	0.011340507	0.028502427	0.002758517	0.060005617	0	0.12282654	0	0.054562144	0.080789721	0	0	0.108199085	0.028070065	0.128867343	0.097678983	0.178988487	0.071413956	0	0	0.024107328	0	0.001889281	0.01	0.165644315	1.023035779	1	17.98356164
TCGA-09-0366-01A-01R-1564-13	0	0.014335804	0	0.045348565	0	0.049122339	0	0.024764964	0.025441368	0	0	0.051687109	0.318982342	0	0.017554203	0.409006724	0	0.00361704	0	0.038536666	0.001602877	0	0.01	0.209318233	1.014618252	1	57.76438356
TCGA-09-0364-01A-02R-1564-13	0.00840902	0.17694378	0	0.009348186	0	0.229014789	0	0.037514612	0	0	0	0.0750055	0.079035974	0.051372332	0	0.322971799	0	0	0	0.010384008	0	0	0.31	0.02414418	1.077849907	1	29.16164384
TCGA-04-1655-01A-01R-1566-13	0	0.20212202	0.036771245	0.119518906	0	0.117661402	0	0	0.043604892	0	0	0.175554184	0.042223764	0.071204439	0	0	0	0	0.072716626	0	0.118622521	0	0.02	0.128944711	1.050989066	1	45.36986301
TCGA-04-1651-01A-01R-1567-13	0.147859433	0	0.007198155	0.006315213	0	0.30138587	0	0.073253533	0.009558469	0	0	0.060902747	0.053446599	0	0.064610849	0.070038039	0	0.183719036	0.018693918	0	0.00301814	0	0.02	0.15984066	1.031056981	1	36.23013699
TCGA-04-1648-01A-01R-1567-13	0.104792289	0	0.00933554	0.048268655	0	0.234165582	0	0.049703812	0.034600587	0	0.005048756	0.05764536	0.137696027	0.056372028	0.095490447	0.138992501	0.008511147	0	0.010761354	0	0	0.008615914	0.06	0.097841328	1.045712851	1	28.63561644
TCGA-04-1542-01A-01R-1566-13	0.01216124	0.098930107	0	0.070777588	0	0.131887487	0	0.013948232	0.057293587	0	0	0.057844548	0.021815035	0.192718714	0	0.102833733	0	0.206760113	0	0.033029616	0	0	0.14	0.059888255	1.067318359	1	84.19726027
TCGA-04-1536-01A-01R-1566-13	0.053852547	0	0	0.030916615	0	0.230992704	0	0.034210095	0.069391784	0	0	0.03144407	0.175345929	0.075365673	0.053981492	0.090997379	0	0.039240843	0	0.097138782	0.017122088	0	0.11	0.07229499	1.052558449	1	29.09589041
TCGA-04-1530-01A-02R-1569-13	0.03230747	0	0.001635137	0.051547222	0	0.243826498	0	0.054936134	0.024142337	0	0	0.071504691	0.008920452	0.186552382	0.110530316	0.187448988	0.00114674	0	0	0.025228509	0	0.000273124	0.2	0.040670162	1.083548701	1	119.0794521
TCGA-04-1519-01A-01R-1565-13	0.054759593	0	0.000565677	0.055339693	0	0.14750606	0	0.051879555	0.067692417	0	0	0.082858589	0.012590277	0.04273898	0.018779321	0.29975014	0	0.054058309	0.111481389	0	0	0	0.27	0.027391916	1.068561911	0	0.789041096
TCGA-04-1517-01A-01R-1565-13	0	0.034234975	0	0	0	0.288777251	0	0.018399849	0.039983153	0.020166193	0	0.019413279	0.089609448	0.11337524	0.010914358	0.157998014	0	0.149780593	0.049712518	0	0.007635128	0	0.15	0.052684658	1.059901118	1	19.9890411
TCGA-04-1514-01A-01R-1566-13	0.085690766	0	0.039966052	0.083615819	0	0.117828099	0	0.154476915	0.043738451	0	0	0.065131608	0.057996894	0.136768136	0.088283231	0.09267791	0	0	0.015548542	0	0.018277579	0	0.39	0.009283117	1.085213089	1	56.54794521
TCGA-04-1365-01A-01R-1565-13	0.033867098	0	0	0.139631632	0	0.153969805	0.011763948	0.077337221	0.0947678	0	0.010644872	0.043093355	0.034121052	0.158985256	0.11335136	0.097531691	0.008592254	0	0	0.016984159	0	0.005358495	0.11	0.069964797	1.072885473	0	31.13424658
TCGA-04-1364-01A-01R-1565-13	0.091594068	0	0.002906127	0.115178925	0	0.015301753	0	0.023991508	0.080835811	0	0.086656281	0	0	0.531221487	0.022652631	0	0.011148744	0	0	0	0.018512664	0	0.13	0.062995801	1.110490901	1	33.66575342
TCGA-04-1362-01A-01R-1565-13	0.006512729	0	0	0.015861298	0	0.269514827	0	0.040224663	0.0172833	0	0	0.084093358	0.152734177	0	0.016970976	0.139109568	0	0.206726376	0	0.050968727	0	0	0.09	0.083294532	1.057805441	1	44.31780822
TCGA-04-1361-01A-01R-1565-13	0.043057266	0	0	0.126319183	0	0.289145861	0	0.038835211	0.058612399	0	0	0.035691144	0.068377878	0	0.036887236	0.131044584	0	0.161086458	0.010942779	0	0	0	0.02	0.139752698	1.042122809	0	32.51506849
TCGA-04-1356-01A-01R-1569-13	0.039495252	0	0.006591132	0.065851891	0	0.080130084	0	0.042627474	0.088429741	0	0	0.049448136	0.005817533	0.392271159	0.020705788	0.03989673	0	0	0	0.160755839	0	0.00797924	0.03	0.12526089	1.066324655	1	49.28219178
TCGA-04-1350-01A-01R-1565-13	0	0.015246145	0	0.143421668	0	0.074426904	0	0.063109512	0.066700883	0	0	0	0	0.313763488	0.03405778	0	0	0	0.278901349	0	0	0.010372272	0.32	0.023550529	1.094063153	1	63.97808219
TCGA-04-1348-01A-01R-1565-13	0.024395257	0.003483373	0	0.190499603	0	0.127889766	0	0.041724888	0.120563613	0	0	0.0625839	0.014547217	0.201166818	0.085157062	0.099810893	0	0	0	0.028177611	0	0	0.17	0.047844457	1.088058297	1	48.75616438
TCGA-04-1347-01A-01R-1564-13	0.116189046	0	0.000696308	0.051803163	0	0.019728945	0	0.085344217	0.085814296	0	0	0.0520964	0	0.360499951	0.063281386	0.129239	0	0	0.035307289	0	0	0	0.03	0.111417025	1.057937377	0	63.09041096
TCGA-04-1343-01A-01R-1564-13	0.021791246	0.067890964	0.017128282	0.133217073	0	0.024685064	0	0.085704786	0.147270856	0	0	0.114661686	0.022877114	0.029391047	0.116533052	0.130227766	0	0	0	0.0787125	0	0.009908565	0.03	0.124205837	1.052415076	1	11.86849315
TCGA-04-1341-01A-01R-1564-13	0.065928715	0	0.124330966	0.121028391	0	0.1529808	0	0.184593819	0.008659537	0	0	0.096151585	0.006077844	0.104571174	0.065581719	0.015054425	0	0.034567053	0	0	0.008587125	0.011886848	0.01	0.227069803	1.008747732	0	1.084931507
TCGA-04-1338-01A-01R-1564-13	0.053000811	0	0	0.21774152	0	0.004970813	0.163678342	0.071560215	0.009115457	0	0	0.062964993	0.024457754	0.075370494	0.078816682	0.139405949	0	0	0	0.086514723	0.008694542	0.003707704	0.03	0.125116492	1.04006412	0	46.61917808
TCGA-04-1337-01A-01R-1564-13	0.03467951	0	0.004587883	0.058033688	0	0.26729946	0	0.066566782	0.058012543	0	0.043976248	0.038590257	0.018679955	0.045264612	0.12681394	0.184347082	0.034701331	0	0.017114676	0	0	0.001332031	0.09	0.086381346	1.062036477	1	2.005479452
TCGA-04-1332-01A-01R-1564-13	0.053587513	0	0	0.014486226	0	0.276641016	0	0.028313076	0.013176806	0	0	0.05754544	0.08052499	0.022818271	0.060333887	0.277790699	0.000309103	0.001677462	0.043601394	0.060456628	0	0.008737487	0.1	0.075883044	1.051593865	1	40.99726027
TCGA-04-1331-01A-01R-1569-13	0.107799577	0	0.011155463	0.046426036	0	0.15254985	0	0.132839102	0.038816387	0	0	0.070310212	0.005221891	0.14662273	0.128589596	0.134212475	0	0.025456682	0	0	0	0	0.02	0.133461287	1.042044663	1	43.92328767
